# Supplementary material for: ImmRNA: a database of RNAs associated with tumor immunity
Source: Database (Oxford). 2024 Jul 6;2024:baae052. doi: 10.1093/database/baae052 (PMC11227110; doi:10.1093/database/baae052)
Supplement: baae052_Supp [file baae052_supp.zip › Table 1.xlsx]

## Sheet: Sheet1
Table 1. Data summary in ImmRNA database
ID	PMID	Title	Journal	Pub Time	Organism	Tissue Origin	Cancer Type	Cancer Type_id	DatabaseID	Gene ID	Gene Name	Gene Type	Gene Exp Pattern	Survival	Major Targets	Target Gene	Downstream Effect	Downstream Effect Evidence	Downstream Effect Method	Function	Funtion Evidence	Function Method	Immune Cell	Immune Pathway	Immune Activity	Evidence Code
2	23741252	(-)-Epigallocatechin gallate inhibits the expression of indoleamine 2,3-dioxygenase in human colorectal cancer cells	Oncol Lett	2012	human	Colon	Colon adenocarcinoma	COAD	NA	EGCG	EGCG	mRNA	NA	NA	IDO	IDO	Transcription level	Transcription level:EGCG inhibited the transcriptional activities of IDO promoters	RT-PCR	Antitumor effect enhanced	Antitumor effect enhanced:EGCG might exert antitumor effects on CRC	NA	NA	NA	activation	validated
3	33963715	[ENTPD5 gene is highly expressed in epithelial ovarian cancer: analysis based on Oncomine database and bioinformatics]	Nan Fang Yi Ke Da Xue Xue Bao	2021	human	Ovary	Ovarian serous cystadenocarcinoma	OV	ENSEMBL	ENSG00000187097	ENTPD5	mRNA	NA	NA	NA	NA	NA	NA	NA	Tumor immune microenvironment regulated	Tumor immune microenvironment regulated:ENTPD5 was negatively correlated with the contents of NK cells	NA	NK_cell	NA	inhibition	predicted
4	33963715	[ENTPD5 gene is highly expressed in epithelial ovarian cancer: analysis based on Oncomine database and bioinformatics]	Nan Fang Yi Ke Da Xue Xue Bao	2021	human	Ovary	Ovarian serous cystadenocarcinoma	OV	ENSEMBL	ENSG00000187097	ENTPD5	mRNA	NA	NA	NA	NA	NA	NA	NA	Tumor immune microenvironment regulated	Tumor immune microenvironment regulated:ENTPD5 was negatively correlated with the contents of eosinophils	NA	Eosinophils	NA	inhibition	predicted
5	21680705	17β-estradiol and tamoxifen prevent gastric cancer by modulating leukocyte recruitment and oncogenic pathways in Helicobacter pylori-infected INS-GAS male mice	Cancer Prev Res (Phila)	2011	human	Stomach and esophagus	Stomach adenocarcinoma	STAD	NA	E2	E2	mRNA	NA	NA	NA	NA	Transcription level	Transcription level:E2 decreased gastric mRNA and serum levels of CXCL1	WB,CHIP,qPCR	Tumor immune microenvironment regulated	Tumor immune microenvironment regulated:E2 lead to decreased neutrophil infiltration	IHC	NA	NA	activation	validated
6	30301668	4Mu Decreases CD47 Expression on Hepatic Cancer Stem Cells and Primes a Potent Antitumor T Cell Response Induced by Interleukin-12	Mol Ther	2018	human	Liver and intrahepatic bile ducts	Liver hepatocellular carcinoma	LIHC	NA	4Mu	4Mu	mRNA	NA	NA	CD47	CD47	Transcription level	Transcription level:4Mu downregulated the expression of the CD47	NA	NA	NA	NA	T_cell	NA	NA	validated
7	30428030	A 5-microRNA signature identified from serum microRNA profiling predicts survival in patients with advanced stage non-small cell lung cancer	Carcinogenesis	2019	human	Lung	Non-small cell lung cancer	NSCLC	miRBase	MIMAT0004502	hsa-miR-28-3p	microRNA	up-regulation	poor	TNF,CD40,CD40L,STAT5,IL2	TNF,CD40,CD40L,STAT5,IL2	NA	NA	NA	Poor prognosis	Poor prognosis:The median survival times for patients with high expression of these 5 serum miRNAs were shorter	KM analysis	NA	Tnf Receptor Signaling Pathway/Il2 Signaling Pathway Events Mediated By Stat5/Tcr Signaling Pathway	activation	predicted
8	30428030	A 5-microRNA signature identified from serum microRNA profiling predicts survival in patients with advanced stage non-small cell lung cancer	Carcinogenesis	2019	human	Lung	Non-small cell lung cancer	NSCLC	miRBase	MI0000804	hsa-miR-328	microRNA	up-regulation	poor	TNF,CD40,CD40L,STAT5,IL2	TNF,CD40,CD40L,STAT5,IL2	NA	NA	NA	Poor prognosis	Poor prognosis:The median survival times for patients with high expression of these 5 serum miRNAs were shorter	KM analysis	NA	Tnf Receptor Signaling Pathway/Il2 Signaling Pathway Events Mediated By Stat5/Tcr Signaling Pathway	activation	predicted
9	30428030	A 5-microRNA signature identified from serum microRNA profiling predicts survival in patients with advanced stage non-small cell lung cancer	Carcinogenesis	2019	human	Lung	Non-small cell lung cancer	NSCLC	miRBase	MI0000465	hsa-miR-191	microRNA	up-regulation	poor	TNF,CD40,CD40L,STAT5,IL2	TNF,CD40,CD40L,STAT5,IL2	NA	NA	NA	Poor prognosis	Poor prognosis:The median survival times for patients with high expression of these 5 serum miRNAs were shorter	KM analysis	NA	Tnf Receptor Signaling Pathway/Il2 Signaling Pathway Events Mediated By Stat5/Tcr Signaling Pathway	activation	predicted
10	30428030	A 5-microRNA signature identified from serum microRNA profiling predicts survival in patients with advanced stage non-small cell lung cancer	Carcinogenesis	2019	human	Lung	Non-small cell lung cancer	NSCLC	miRBase	MI0000072	hsa-miR-18a	microRNA	up-regulation	poor	TNF,CD40,CD40L,STAT5,IL2	TNF,CD40,CD40L,STAT5,IL2	NA	NA	NA	Poor prognosis	Poor prognosis:The median survival times for patients with high expression of these 5 serum miRNAs were shorter	KM analysis	NA	Tnf Receptor Signaling Pathway/Il2 Signaling Pathway Events Mediated By Stat5/Tcr Signaling Pathway	activation	predicted
11	20596664	A 9 series microRNA signature differentiates between germinal centre and activated B-cell-like diffuse large B-cell lymphoma cell lines	Int J Oncol	2010	human	Hematopoietic and reticuloendothelial systems	lymphoid neoplasm diffuse large B-cell lymphoma	DLBC	NA	NA	hsa-miR-let-7I	microRNA	NA	NA	NA	NA	NA	NA	NA	DLBCL prognostic subgroups and distinguish value	NA	qPCR	B_cell	NA	NA	predicted
12	20596664	A 9 series microRNA signature differentiates between germinal centre and activated B-cell-like diffuse large B-cell lymphoma cell lines	Int J Oncol	2010	human	Hematopoietic and reticuloendothelial systems	lymphoid neoplasm diffuse large B-cell lymphoma	DLBC	NA	NA	hsa-miR-let-7G	microRNA	NA	NA	NA	NA	NA	NA	NA	DLBCL prognostic subgroups and distinguish value	NA	qPCR	B_cell	NA	NA	predicted
15	33324542	MicroRNA-381-A Key Transcriptional Regulator: Its Biological Function and Clinical Application Prospects in Cancer	Front Oncol	2020	human	Brain	Glioblastoma multiforme	GBM	miRBase	MI0000789	has-miR-381	microRNA	NA	NA	NA	NA	NA	NA	NA	Tumor progression related	Tumor progression related:MiR-381 was upregulated in other cancers	NA	NA	Akt Signaling Pathway	NA	validated
14	20596664	A 9 series microRNA signature differentiates between germinal centre and activated B-cell-like diffuse large B-cell lymphoma cell lines	Int J Oncol	2010	human	Hematopoietic and reticuloendothelial systems	lymphoid neoplasm diffuse large B-cell lymphoma	DLBC	NA	NA	hsa-miR-let-7D	microRNA	NA	NA	NA	NA	NA	NA	NA	DLBCL prognostic subgroups and distinguish value	NA	qPCR	B_cell	NA	NA	predicted
16	29257349	Competing endogenous RNA network analysis of CD274,IL‑10 and FOXP3 co‑expression in laryngeal squamous cell carcinoma	Mol Med Rep	2018	human	Laryngeal	Laryngeal squamous cell carcinoma	LSCC	circBase	circ_001373	TUBA1B_hsa_circ_002179	circRNA	up-regulation	poor	hsa-miR-214-3p,hsa-miR-103a-3p,hsa-miR-124-3p	hsa-miR-214-3p,hsa-miR-103a-3p,hsa-miR-124-3p,FOXP3,CD274	NA	NA	NA	T cell prolifation suppressed/T cells functionsuppressed/Immunosuppressive effect related/IL-10 secretion increased/Poor patients survival/Cancer stage related/Tumor progression enhanced	T cell prolifation suppressed:CD274 inhibited the proliferation of activated T cells/T cells functionsuppressed:CD274 suppresses type 1 T helper cell-based immune response/Immunosuppressive effect related:CD274 exerts an immunosuppressive effect through increaseing number of FOXP3+Treg cells/IL-10 secretion increased:CD274 induced the expression of the immunosuppressive molecule IL-10/Poor patien…	Kaplan-Meier,Cox regression analysis,StarBase,miRTarBase databases,IHC	T_cell	NA	inhibition	predicted
16	20596664	A 9 series microRNA signature differentiates between germinal centre and activated B-cell-like diffuse large B-cell lymphoma cell lines	Int J Oncol	2010	human	Hematopoietic and reticuloendothelial systems	lymphoid neoplasm diffuse large B-cell lymphoma	DLBC	NA	NA	hsa-miR-92A	microRNA	NA	NA	NA	NA	NA	NA	NA	DLBCL prognostic subgroups and distinguish value	NA	qPCR	B_cell	NA	NA	predicted
17	20596664	A 9 series microRNA signature differentiates between germinal centre and activated B-cell-like diffuse large B-cell lymphoma cell lines	Int J Oncol	2010	human	Hematopoietic and reticuloendothelial systems	lymphoid neoplasm diffuse large B-cell lymphoma	DLBC	NA	NA	hsa-miR-720	microRNA	NA	NA	NA	NA	NA	NA	NA	DLBCL prognostic subgroups and distinguish value	NA	qPCR	B_cell	NA	NA	predicted
18	20596664	A 9 series microRNA signature differentiates between germinal centre and activated B-cell-like diffuse large B-cell lymphoma cell lines	Int J Oncol	2010	human	Hematopoietic and reticuloendothelial systems	lymphoid neoplasm diffuse large B-cell lymphoma	DLBC	NA	NA	hsa-miR-26A	microRNA	NA	NA	NA	NA	NA	NA	NA	DLBCL prognostic subgroups and distinguish value	NA	qPCR	B_cell	NA	NA	predicted
19	20596664	A 9 series microRNA signature differentiates between germinal centre and activated B-cell-like diffuse large B-cell lymphoma cell lines	Int J Oncol	2010	human	Hematopoietic and reticuloendothelial systems	lymphoid neoplasm diffuse large B-cell lymphoma	DLBC	NA	NA	hsa-miR-19B	microRNA	NA	NA	NA	NA	NA	NA	NA	DLBCL prognostic subgroups and distinguish value	NA	qPCR	B_cell	NA	NA	predicted
20	20596664	A 9 series microRNA signature differentiates between germinal centre and activated B-cell-like diffuse large B-cell lymphoma cell lines	Int J Oncol	2010	human	Hematopoietic and reticuloendothelial systems	lymphoid neoplasm diffuse large B-cell lymphoma	DLBC	NA	NA	hsa-miR-16	microRNA	NA	NA	NA	NA	NA	NA	NA	DLBCL prognostic subgroups and distinguish value	NA	qPCR	B_cell	NA	NA	predicted
21	20596664	A 9 series microRNA signature differentiates between germinal centre and activated B-cell-like diffuse large B-cell lymphoma cell lines	Int J Oncol	2010	human	Hematopoietic and reticuloendothelial systems	lymphoid neoplasm diffuse large B-cell lymphoma	DLBC	NA	NA	hsa-miR-1260	microRNA	NA	NA	NA	NA	NA	NA	NA	DLBCL prognostic subgroups and distinguish value	NA	qPCR	B_cell	NA	NA	predicted
22	20596664	A 9 series microRNA signature differentiates between germinal centre and activated B-cell-like diffuse large B-cell lymphoma cell lines	Int J Oncol	2010	human	Hematopoietic and reticuloendothelial systems	lymphoid neoplasm diffuse large B-cell lymphoma	DLBC	miRBase	MI0003560	hsa-miR-92B	microRNA	NA	NA	NA	NA	NA	NA	NA	DLBCL prognostic subgroups and distinguish value	NA	qPCR	B_cell	NA	NA	predicted
23	20596664	A 9 series microRNA signature differentiates between germinal centre and activated B-cell-like diffuse large B-cell lymphoma cell lines	Int J Oncol	2010	human	Hematopoietic and reticuloendothelial systems	lymphoid neoplasm diffuse large B-cell lymphoma	DLBC	miRBase	MI0003530	hsa-miR-487B	microRNA	NA	NA	NA	NA	NA	NA	NA	DLBCL prognostic subgroups and distinguish value	NA	qPCR	B_cell	NA	NA	predicted
24	20596664	A 9 series microRNA signature differentiates between germinal centre and activated B-cell-like diffuse large B-cell lymphoma cell lines	Int J Oncol	2010	human	Hematopoietic and reticuloendothelial systems	lymphoid neoplasm diffuse large B-cell lymphoma	DLBC	miRBase	MI0001519	hsa-miR-20b	microRNA	NA	NA	NA	NA	NA	NA	NA	DLBCL prognostic subgroups and distinguish value	NA	qPCR	B_cell	NA	NA	predicted
25	20596664	A 9 series microRNA signature differentiates between germinal centre and activated B-cell-like diffuse large B-cell lymphoma cell lines	Int J Oncol	2010	human	Hematopoietic and reticuloendothelial systems	lymphoid neoplasm diffuse large B-cell lymphoma	DLBC	miRBase	MI0000087	hsa-miR-29A	microRNA	NA	NA	NA	NA	NA	NA	NA	DLBCL prognostic subgroups and distinguish value	NA	qPCR	B_cell	NA	NA	predicted
26	20596664	A 9 series microRNA signature differentiates between germinal centre and activated B-cell-like diffuse large B-cell lymphoma cell lines	Int J Oncol	2010	human	Hematopoietic and reticuloendothelial systems	lymphoid neoplasm diffuse large B-cell lymphoma	DLBC	miRBase	MI0000076	hsa-miR-20A	microRNA	NA	NA	NA	NA	NA	NA	NA	DLBCL prognostic subgroups and distinguish value	NA	qPCR	B_cell	NA	NA	predicted
27	20596664	A 9 series microRNA signature differentiates between germinal centre and activated B-cell-like diffuse large B-cell lymphoma cell lines	Int J Oncol	2010	human	Hematopoietic and reticuloendothelial systems	lymphoid neoplasm diffuse large B-cell lymphoma	DLBC	miRBase	MI0000073	hsa-miR-19A	microRNA	NA	NA	NA	NA	NA	NA	NA	DLBCL prognostic subgroups and distinguish value	NA	qPCR	B_cell	NA	NA	predicted
28	32860283	A ceRNA network and a potential regulatory axis in gastric cancer with different degrees of immune cell infiltration	Cancer Sci	2020	human	Stomach	Stomach adenocarcinoma	STAD	NA	OR211P	OR211P	mRNA	up-regulation	NA	hsa-mir-3065-3p,IL32,CHST2	hsa-mir-3065-3p,IL32,CHST2	NA	NA	NA	Immune response/Innate immune response/Leukocyte migration/Adaptive immune response/Inflammatory response	NA	GO,KEGG	NA	B Cell Receptor Signaling Pathway/T Cell Receptor Signaling Pathway/Cytokine/Interferon-Γ-Mediated Signaling Pathway/Chemokine	NA	predicted
29	32860283	A ceRNA network and a potential regulatory axis in gastric cancer with different degrees of immune cell infiltration	Cancer Sci	2020	human	Stomach	Stomach adenocarcinoma	STAD	ENSEMBL	ENSG00000232177	MTND4P24	mRNA	down-regulation	NA	hsa-mir-29b-1-5p,TMEM184A,HOXB3,INHBB	hsa-mir-29b-1-5p,TMEM184A,HOXB3,INHBB	NA	NA	NA	Positive regulation of cell migration/Positive regulation of growth	NA	GO,KEGG	NA	Mapk Signaling Pathway/Cytokine−Cytokine Receptor	NA	predicted
30	32860283	A ceRNA network and a potential regulatory axis in gastric cancer with different degrees of immune cell infiltration	Cancer Sci	2020	human	Stomach	Stomach adenocarcinoma	STAD	ENSEMBL	ENSG00000228288	PCAT6	mRNA	down-regulation	NA	hsa-mir-342-5p,RHOBTB3,NPTXR,FAM222A,COBL,B3GNT7,CDA,GNG4,DOUX1,SLC44A4	hsa-mir-342-5p,RHOBTB3,NPTXR,FAM222A,COBL,B3GNT7,CDA,GNG4,DOUX1,SLC44A4	NA	NA	NA	Positive regulation of cell migration/Positive regulation of growth	NA	GO,KEGG	NA	Mapk Signaling Pathway/Cytokine−Cytokine Receptor	NA	predicted
31	32860283	A ceRNA network and a potential regulatory axis in gastric cancer with different degrees of immune cell infiltration	Cancer Sci	2020	human	Stomach	Stomach adenocarcinoma	STAD	NA	NAPSB	NAPSB	lncRNA	up-regulation	NA	hsa-mir-3065-3p,IL32,CHST2,hsa-mir-767-3p,ASPHD2,ARHGAP25	hsa-mir-3065-3p,IL32,CHST2,hsa-mir-767-3p,ASPHD2,ARHGAP25	NA	NA	NA	Immune response/Innate immune response/Leukocyte migration/Adaptive immune response/Inflammatory response	NA	GO,KEGG	NA	B Cell Receptor Signaling Pathway/T Cell Receptor Signaling Pathway/Cytokine/Interferon-Γ-Mediated Signaling Pathway/Chemokine	NA	predicted
32	32860283	A ceRNA network and a potential regulatory axis in gastric cancer with different degrees of immune cell infiltration	Cancer Sci	2020	human	Stomach	Stomach adenocarcinoma	STAD	NA	MMP25-AS1	MMP25-AS1	lncRNA	up-regulation	NA	hsa-mir-3200-3p,APOL6,SIRPG,NFAM1,	hsa-mir-3200-3p,APOL6,SIRPG,NFAM1,	NA	NA	NA	Immune response/Innate immune response/Leukocyte migration/Adaptive immune response/Inflammatory response	NA	GO,KEGG	NA	B Cell Receptor Signaling Pathway/T Cell Receptor Signaling Pathway/Cytokine/Interferon-Γ-Mediated Signaling Pathway/Chemokine	NA	predicted
33	32860283	A ceRNA network and a potential regulatory axis in gastric cancer with different degrees of immune cell infiltration	Cancer Sci	2020	human	Stomach	Stomach adenocarcinoma	STAD	NA	MMP25-AS1	MMP25-AS1	lncRNA	up-regulation	NA	hsa-mir-129-5p,CMKLR1,PRKCB,POU2F2	hsa-mir-129-5p,CMKLR1,PRKCB,POU2F2	NA	NA	NA	Immune response/Innate immune response/Leukocyte migration/Adaptive immune response/Inflammatory response	NA	GO,KEGG	NA	B Cell Receptor Signaling Pathway/T Cell Receptor Signaling Pathway/Cytokine/Interferon-Γ-Mediated Signaling Pathway/Chemokine	NA	predicted
34	32860283	A ceRNA network and a potential regulatory axis in gastric cancer with different degrees of immune cell infiltration	Cancer Sci	2020	human	Stomach	Stomach adenocarcinoma	STAD	NA	MMP25-AS1	MMP25-AS1	lncRNA	up-regulation	NA	hsa-mir-1281d-5p,CD4,GNB4,RASSF2	hsa-mir-1281d-5p,CD4,GNB4,RASSF2	NA	NA	NA	Immune response/Innate immune response/Leukocyte migration/Adaptive immune response/Inflammatory response	NA	GO,KEGG	NA	B Cell Receptor Signaling Pathway/T Cell Receptor Signaling Pathway/Cytokine/Interferon-Γ-Mediated Signaling Pathway/Chemokine	NA	predicted
35	32860283	A ceRNA network and a potential regulatory axis in gastric cancer with different degrees of immune cell infiltration	Cancer Sci	2020	human	Stomach	Stomach adenocarcinoma	STAD	NA	LINC00152	LINC00152	lncRNA	up-regulation	NA	hsa-mir-3200-3p,APOL6,SIRPG,NFAM1,	hsa-mir-3200-3p,APOL6,SIRPG,NFAM1,	NA	NA	NA	Immune response/Innate immune response/Leukocyte migration/Adaptive immune response/Inflammatory response	NA	GO,KEGG	NA	B Cell Receptor Signaling Pathway/T Cell Receptor Signaling Pathway/Cytokine/Interferon-Γ-Mediated Signaling Pathway/Chemokine	NA	predicted
36	32860283	A ceRNA network and a potential regulatory axis in gastric cancer with different degrees of immune cell infiltration	Cancer Sci	2020	human	Stomach	Stomach adenocarcinoma	STAD	NA	LINC00152	LINC00152	lncRNA	up-regulation	NA	hsa-mir-129-5p,CMKLR1,PRKCB,POU2F2	hsa-mir-129-5p,CMKLR1,PRKCB,POU2F2	NA	NA	NA	Immune response/Innate immune response/Leukocyte migration/Adaptive immune response/Inflammatory response	NA	GO,KEGG	NA	B Cell Receptor Signaling Pathway/T Cell Receptor Signaling Pathway/Cytokine/Interferon-Γ-Mediated Signaling Pathway/Chemokine	NA	predicted
37	32860283	A ceRNA network and a potential regulatory axis in gastric cancer with different degrees of immune cell infiltration	Cancer Sci	2020	human	Stomach	Stomach adenocarcinoma	STAD	NA	IGKV2-29	IGKV2-29	lncRNA	up-regulation	NA	hsa-mir-3200-3p,APOL6,SIRPG,NFAM1,	hsa-mir-3200-3p,APOL6,SIRPG,NFAM1,	NA	NA	NA	Immune response/Innate immune response/Leukocyte migration/Adaptive immune response/Inflammatory response	NA	GO,KEGG	NA	B Cell Receptor Signaling Pathway/T Cell Receptor Signaling Pathway/Cytokine/Interferon-Γ-Mediated Signaling Pathway/Chemokine	NA	predicted
38	32860283	A ceRNA network and a potential regulatory axis in gastric cancer with different degrees of immune cell infiltration	Cancer Sci	2020	human	Stomach	Stomach adenocarcinoma	STAD	NA	IGKV1-133	IGKV1-133	lncRNA	up-regulation	NA	hsa-mir-767-5p,CD84,SPN,MARCH1,HAPLN3,ITK,ICOS	hsa-mir-767-5p,CD84,SPN,MARCH1,HAPLN3,ITK,ICOS	NA	NA	NA	Immune response/Innate immune response/Leukocyte migration/Adaptive immune response/Inflammatory response	NA	GO,KEGG	NA	B Cell Receptor Signaling Pathway/T Cell Receptor Signaling Pathway/Cytokine/Interferon-Γ-Mediated Signaling Pathway/Chemokine	NA	predicted
39	32860283	A ceRNA network and a potential regulatory axis in gastric cancer with different degrees of immune cell infiltration	Cancer Sci	2020	human	Stomach	Stomach adenocarcinoma	STAD	NA	IGHV3OR16-6	IGHV3OR16-6	lncRNA	up-regulation	NA	hsa-mir-552-3p,EB13,IRF1,NFAM1SLC9A7	hsa-mir-552-3p,EB13,IRF1,NFAM1SLC9A7	NA	NA	NA	Immune response/Innate immune response/Leukocyte migration/Adaptive immune response/Inflammatory response	NA	GO,KEGG	NA	B Cell Receptor Signaling Pathway/T Cell Receptor Signaling Pathway/Cytokine/Interferon-Γ-Mediated Signaling Pathway/Chemokine	NA	predicted
40	32860283	A ceRNA network and a potential regulatory axis in gastric cancer with different degrees of immune cell infiltration	Cancer Sci	2020	human	Stomach	Stomach adenocarcinoma	STAD	NA	IGHV1-67	IGHV1-67	lncRNA	up-regulation	NA	hsa-mir-187-3p,P2RX7,IL27RA,POUF2,FKBP5	hsa-mir-187-3p,P2RX7,IL27RA,POUF2,FKBP5	NA	NA	NA	Immune response/Innate immune response/Leukocyte migration/Adaptive immune response/Inflammatory response	NA	GO,KEGG	NA	B Cell Receptor Signaling Pathway/T Cell Receptor Signaling Pathway/Cytokine/Interferon-Γ-Mediated Signaling Pathway/Chemokine	NA	predicted
41	32860283	A ceRNA network and a potential regulatory axis in gastric cancer with different degrees of immune cell infiltration	Cancer Sci	2020	human	Stomach	Stomach adenocarcinoma	STAD	NA	IGHGP	IGHGP	lncRNA	up-regulation	NA	hsa-mir-3200-3p,APOL6,SIRPG,NFAM1,	hsa-mir-3200-3p,APOL6,SIRPG,NFAM1,	NA	NA	NA	Immune response/Innate immune response/Leukocyte migration/Adaptive immune response/Inflammatory response	NA	GO,KEGG	NA	B Cell Receptor Signaling Pathway/T Cell Receptor Signaling Pathway/Cytokine/Interferon-Γ-Mediated Signaling Pathway/Chemokine	NA	predicted
42	32860283	A ceRNA network and a potential regulatory axis in gastric cancer with different degrees of immune cell infiltration	Cancer Sci	2020	human	Stomach	Stomach adenocarcinoma	STAD	NA	HCP5	HCP5	lncRNA	up-regulation	NA	hsa-mir-483-3p,IL7R,CSF1,PLEKHO2,FKBP5	hsa-mir-483-3p,IL7R,CSF1,PLEKHO2,FKBP5	NA	NA	NA	Immune response/Innate immune response/Leukocyte migration/Adaptive immune response/Inflammatory response	NA	GO,KEGG	NA	B Cell Receptor Signaling Pathway/T Cell Receptor Signaling Pathway/Cytokine/Interferon-Γ-Mediated Signaling Pathway/Chemokine	NA	predicted
43	32860283	A ceRNA network and a potential regulatory axis in gastric cancer with different degrees of immune cell infiltration	Cancer Sci	2020	human	Stomach	Stomach adenocarcinoma	STAD	NA	GVINPI	GVINPI	lncRNA	up-regulation	NA	hsa-mir-129-5p,CMKLR1,PRKCB,POU2F2	hsa-mir-129-5p,CMKLR1,PRKCB,POU2F2	NA	NA	NA	Immune response/Innate immune response/Leukocyte migration/Adaptive immune response/Inflammatory response	NA	GO,KEGG	NA	B Cell Receptor Signaling Pathway/T Cell Receptor Signaling Pathway/Cytokine/Interferon-Γ-Mediated Signaling Pathway/Chemokine	NA	predicted
47	31118929	Immunological Molecular Responses of Human Retinal Pigment Epithelial Cells to Infection With Toxoplasma gondii	Front Immunol	2019	human	NA	NA	NA	NA	ABCB5	ABCB5	lncRNA	down-regulation	NA	NA	NA	NA	NA	NA	Chemokine activity/CCR chemokine receptor binding/NK cell lectin-like receptor binding/Cytokine activity/IL-1 type II receptor antagonist activity	NA	CAMERA	NA	Chemokine Receptors Bind Chemokines/Toxicity Of Botulinum Toxin Type E	NA	predicted
45	32860283	A ceRNA network and a potential regulatory axis in gastric cancer with different degrees of immune cell infiltration	Cancer Sci	2020	human	Stomach	Stomach adenocarcinoma	STAD	NA	GVINPI	GVINPI	lncRNA	up-regulation	NA	hsa-mir-1281d-5p,CD4,GNB4,RASSF2	hsa-mir-1281d-5p,CD4,GNB4,RASSF2	NA	NA	NA	Immune response/Innate immune response/Leukocyte migration/Adaptive immune response/Inflammatory response	NA	GO,KEGG	NA	B Cell Receptor Signaling Pathway/T Cell Receptor Signaling Pathway/Cytokine/Interferon-Γ-Mediated Signaling Pathway/Chemokine	NA	predicted
46	32860283	A ceRNA network and a potential regulatory axis in gastric cancer with different degrees of immune cell infiltration	Cancer Sci	2020	human	Stomach	Stomach adenocarcinoma	STAD	NA	GBP1P1	GBP1P1	lncRNA	up-regulation	NA	hsa-mir-483-3p,IL7R,CSF1,PLEKHO2,FKBP5	hsa-mir-483-3p,IL7R,CSF1,PLEKHO2,FKBP5	NA	NA	NA	Immune response/Innate immune response/Leukocyte migration/Adaptive immune response/Inflammatory response	NA	GO,KEGG	NA	B Cell Receptor Signaling Pathway/T Cell Receptor Signaling Pathway/Cytokine/Interferon-Γ-Mediated Signaling Pathway/Chemokine	NA	predicted
47	32860283	A ceRNA network and a potential regulatory axis in gastric cancer with different degrees of immune cell infiltration	Cancer Sci	2020	human	Stomach	Stomach adenocarcinoma	STAD	NA	CXCR2P1	CXCR2P1	lncRNA	up-regulation	NA	hsa-mir-483-3p,IL7R,CSF1,PLEKHO2,FKBP5	hsa-mir-483-3p,IL7R,CSF1,PLEKHO2,FKBP5	NA	NA	NA	Immune response/Innate immune response/Leukocyte migration/Adaptive immune response/Inflammatory response	NA	GO,KEGG	NA	B Cell Receptor Signaling Pathway/T Cell Receptor Signaling Pathway/Cytokine/Interferon-Γ-Mediated Signaling Pathway/Chemokine	NA	predicted
48	32860283	A ceRNA network and a potential regulatory axis in gastric cancer with different degrees of immune cell infiltration	Cancer Sci	2020	human	Stomach	Stomach adenocarcinoma	STAD	NA	CASC9	CASC9	lncRNA	down-regulation	NA	hsa-mir-503-5p,REG4,TMEM74B	hsa-mir-503-5p,REG4,TMEM74B	NA	NA	NA	Positive regulation of cell migration/Positive regulation of growth	NA	GO,KEGG	NA	Mapk Signaling Pathway/Cytokine−Cytokine Receptor	NA	predicted
49	32860283	A ceRNA network and a potential regulatory axis in gastric cancer with different degrees of immune cell infiltration	Cancer Sci	2020	human	Stomach	Stomach adenocarcinoma	STAD	NA	AC092580.4	AC092580.4	lncRNA	up-regulation	NA	hsa-mir-4728-3p,SNX20	hsa-mir-4728-3p,SNX20	NA	NA	NA	Immune response/Innate immune response/Leukocyte migration/Adaptive immune response/Inflammatory response	NA	GO,KEGG	NA	B Cell Receptor Signaling Pathway/T Cell Receptor Signaling Pathway/Cytokine/Interferon-Γ-Mediated Signaling Pathway/Chemokine	NA	predicted
50	32860283	A ceRNA network and a potential regulatory axis in gastric cancer with different degrees of immune cell infiltration	Cancer Sci	2020	human	Stomach	Stomach adenocarcinoma	STAD	NA	AC069213.1	AC069213.1	lncRNA	down-regulation	NA	hsa-mir-146b-3p,CDKN2A,CAMK2N1,PPP1RIB	hsa-mir-146b-3p,CDKN2A,CAMK2N1,PPP1RIB	NA	NA	NA	Positive regulation of cell migration/Positive regulation of growth	NA	GO,KEGG	NA	Mapk Signaling Pathway/Cytokine−Cytokine Receptor	NA	predicted
51	32860283	A ceRNA network and a potential regulatory axis in gastric cancer with different degrees of immune cell infiltration	Cancer Sci	2020	human	Stomach	Stomach adenocarcinoma	STAD	NA	AC002331.1	AC002331.1	lncRNA	up-regulation	NA	hsa-mir-187-3p,P2RX7,IL27RA,POUF2,FKBP5	hsa-mir-187-3p,P2RX7,IL27RA,POUF2,FKBP5	NA	NA	NA	Immune response/Innate immune response/Leukocyte migration/Adaptive immune response/Inflammatory response	NA	GO,KEGG	NA	B Cell Receptor Signaling Pathway/T Cell Receptor Signaling Pathway/Cytokine/Interferon-Γ-Mediated Signaling Pathway/Chemokine	NA	predicted
52	32860283	A ceRNA network and a potential regulatory axis in gastric cancer with different degrees of immune cell infiltration	Cancer Sci	2020	human	Stomach	Stomach adenocarcinoma	STAD	NA	USP30-AS1	USP30-AS1	lncRNA	up-regulation	NA	hsa-mir-4728-3p,SNX20	hsa-mir-4728-3p,SNX20	NA	NA	NA	Immune response/Innate immune response/Leukocyte migration/Adaptive immune response/Inflammatory response	NA	GO,KEGG	NA	B Cell Receptor Signaling Pathway/T Cell Receptor Signaling Pathway/Cytokine/Interferon-Γ-Mediated Signaling Pathway/Chemokine	NA	predicted
53	32860283	A ceRNA network and a potential regulatory axis in gastric cancer with different degrees of immune cell infiltration	Cancer Sci	2020	human	Stomach	Stomach adenocarcinoma	STAD	NA	TOMM20P2	TOMM20P2	lncRNA	up-regulation	NA	hsa-mir-129-5p,CMKLR1,PRKCB,POU2F2	hsa-mir-129-5p,CMKLR1,PRKCB,POU2F2	NA	NA	NA	Immune response/Innate immune response/Leukocyte migration/Adaptive immune response/Inflammatory response	NA	GO,KEGG	NA	B Cell Receptor Signaling Pathway/T Cell Receptor Signaling Pathway/Cytokine/Interferon-Γ-Mediated Signaling Pathway/Chemokine	NA	predicted
54	32860283	A ceRNA network and a potential regulatory axis in gastric cancer with different degrees of immune cell infiltration	Cancer Sci	2020	human	Stomach	Stomach adenocarcinoma	STAD	ENSEMBL	RP11-7K24.3	RP11-7K24.3	lncRNA	down-regulation	NA	hsa-mir-342-5p,RHOBTB3,NPTXR,FAM222A,COBL,B3GNT7,CDA,GNG4,DOUX1,SLC44A4	hsa-mir-342-5p,RHOBTB3,NPTXR,FAM222A,COBL,B3GNT7,CDA,GNG4,DOUX1,SLC44A4	NA	NA	NA	Positive regulation of cell migration/Positive regulation of growth	NA	GO,KEGG	NA	Mapk Signaling Pathway/Cytokine−Cytokine Receptor	NA	predicted
55	32860283	A ceRNA network and a potential regulatory axis in gastric cancer with different degrees of immune cell infiltration	Cancer Sci	2020	human	Stomach	Stomach adenocarcinoma	STAD	ENSEMBL	RP11-440D17.3	RP11-440D17.3	lncRNA	down-regulation	NA	hsa-mir-29b-1-5p,TMEM184A,HOXB3,INHBB	hsa-mir-29b-1-5p,TMEM184A,HOXB3,INHBB	NA	NA	NA	Positive regulation of cell migration/Positive regulation of growth	NA	GO,KEGG	NA	Mapk Signaling Pathway/Cytokine−Cytokine Receptor	NA	predicted
56	32860283	A ceRNA network and a potential regulatory axis in gastric cancer with different degrees of immune cell infiltration	Cancer Sci	2020	human	Stomach	Stomach adenocarcinoma	STAD	ENSEMBL	RP11-291B21.2	RP11-291B21.2	lncRNA	up-regulation	NA	hsa-mir-129-5p,CMKLR1,PRKCB,POU2F2	hsa-mir-129-5p,CMKLR1,PRKCB,POU2F2	NA	NA	NA	Immune response/Innate immune response/Leukocyte migration/Adaptive immune response/Inflammatory response	NA	GO,KEGG	NA	B Cell Receptor Signaling Pathway/T Cell Receptor Signaling Pathway/Cytokine/Interferon-Γ-Mediated Signaling Pathway/Chemokine	NA	predicted
57	32860283	A ceRNA network and a potential regulatory axis in gastric cancer with different degrees of immune cell infiltration	Cancer Sci	2020	human	Stomach	Stomach adenocarcinoma	STAD	ENSEMBL	RP11-284N8.3	RP11-284N8.3	lncRNA	up-regulation	NA	hsa-mir-767-5p,CD84,SPN,MARCH1,HAPLN3,ITK,ICOS,hsa-mir-3065-3p,IL32,CHST2,hsa-mir-105-5p,CD274	hsa-mir-767-5p,CD84,SPN,MARCH1,HAPLN3,ITK,ICOS,hsa-mir-3065-3p,IL32,CHST2,hsa-mir-105-5p,CD274	NA	NA	NA	Immune response/Innate immune response/Leukocyte migration/Adaptive immune response/Inflammatory response	NA	GO,KEGG	NA	B Cell Receptor Signaling Pathway/T Cell Receptor Signaling Pathway/Cytokine/Interferon-Γ-Mediated Signaling Pathway/Chemokine	NA	predicted
58	32860283	A ceRNA network and a potential regulatory axis in gastric cancer with different degrees of immune cell infiltration	Cancer Sci	2020	human	Stomach	Stomach adenocarcinoma	STAD	ENSEMBL	RP11-274E7.2	RP11-274E7.2	lncRNA	up-regulation	NA	hsa-mir-767-5p,CD84,SPN,MARCH1,HAPLN3,ITK,ICOS	hsa-mir-767-5p,CD84,SPN,MARCH1,HAPLN3,ITK,ICOS	NA	NA	NA	Immune response/Innate immune response/Leukocyte migration/Adaptive immune response/Inflammatory response	NA	GO,KEGG	NA	B Cell Receptor Signaling Pathway/T Cell Receptor Signaling Pathway/Cytokine/Interferon-Γ-Mediated Signaling Pathway/Chemokine	NA	predicted
59	32860283	A ceRNA network and a potential regulatory axis in gastric cancer with different degrees of immune cell infiltration	Cancer Sci	2020	human	Stomach	Stomach adenocarcinoma	STAD	ENSEMBL	RP11-1094M14.8	RP11-1094M14.8	lncRNA	up-regulation	NA	hsa-mir-1269a,CXCL9,UBE2L6,FKBP5	hsa-mir-1269a,CXCL9,UBE2L6,FKBP5	NA	NA	NA	Immune response/Innate immune response/Leukocyte migration/Adaptive immune response/Inflammatory response	NA	GO,KEGG	NA	B Cell Receptor Signaling Pathway/T Cell Receptor Signaling Pathway/Cytokine/Interferon-Γ-Mediated Signaling Pathway/Chemokine	NA	predicted
60	32860283	A ceRNA network and a potential regulatory axis in gastric cancer with different degrees of immune cell infiltration	Cancer Sci	2020	human	Stomach	Stomach adenocarcinoma	STAD	ENSEMBL	RP11-108M9.4	RP11-108M9.4	lncRNA	down-regulation	NA	hsa-mir-503-5p,REG4,TMEM74B,hsa-mir-29b-1-5p,TMEM184A,HOXB3,INHBB	hsa-mir-503-5p,REG4,TMEM74B,hsa-mir-29b-1-5p,TMEM184A,HOXB3,INHBB	NA	NA	NA	Positive regulation of cell migration/Positive regulation of growth	NA	GO,KEGG	NA	Mapk Signaling Pathway/Cytokine−Cytokine Receptor	NA	predicted
61	32860283	A ceRNA network and a potential regulatory axis in gastric cancer with different degrees of immune cell infiltration	Cancer Sci	2020	human	Stomach	Stomach adenocarcinoma	STAD	NA	PTMAP4	PTMAP4	lncRNA	up-regulation	NA	hsa-mir-129-5p,CMKLR1,PRKCB,POU2F2	hsa-mir-129-5p,CMKLR1,PRKCB,POU2F2	NA	NA	NA	Immune response/Innate immune response/Leukocyte migration/Adaptive immune response/Inflammatory response	NA	GO,KEGG	NA	B Cell Receptor Signaling Pathway/T Cell Receptor Signaling Pathway/Cytokine/Interferon-Γ-Mediated Signaling Pathway/Chemokine	NA	predicted
62	32860283	A ceRNA network and a potential regulatory axis in gastric cancer with different degrees of immune cell infiltration	Cancer Sci	2020	human	Stomach	Stomach adenocarcinoma	STAD	NA	PSME2P2	PSME2P2	lncRNA	up-regulation	NA	hsa-mir-767-5p,CD84,SPN,MARCH1,HAPLN3,ITK,ICOS	hsa-mir-767-5p,CD84,SPN,MARCH1,HAPLN3,ITK,ICOS	NA	NA	NA	Immune response/Innate immune response/Leukocyte migration/Adaptive immune response/Inflammatory response	NA	GO,KEGG	NA	B Cell Receptor Signaling Pathway/T Cell Receptor Signaling Pathway/Cytokine/Interferon-Γ-Mediated Signaling Pathway/Chemokine	NA	predicted
65	31835347	Profiles of Long Non-Coding RNAs and mRNA Expression in Human Macrophages Regulated by Interleukin-27	Int J Mol Sci	2019	human	NA	NA	NA	NA	AC002464.1	AC002464.1	lncRNA	NA	NA	NA	NA	Cell cycle regulation/complement cascade pathway regulation/immune activity regulation	NA	NA	Defense response/immune system process/positive regulation of immune system process/positive regulation of response to stimulus/regulation of immune response/innate immune response/response to stress/regulation of response to external stimulus	NA	Bedtools,GO,KEGG/Reactome pathway	Macrophages	Antigen Processing And Presentation/Cell Cycle/Inflammatory Response	activation	predicted
64	32860283	A ceRNA network and a potential regulatory axis in gastric cancer with different degrees of immune cell infiltration	Cancer Sci	2020	human	Stomach	Stomach adenocarcinoma	STAD	NA	PCED1B-AS1	PCED1B-AS1	lncRNA	up-regulation	NA	hsa-mir-3200-3p,APOL6,SIRPG,NFAM1,	hsa-mir-3200-3p,APOL6,SIRPG,NFAM1,	NA	NA	NA	Immune response/Innate immune response/Leukocyte migration/Adaptive immune response/Inflammatory response	NA	GO,KEGG	NA	B Cell Receptor Signaling Pathway/T Cell Receptor Signaling Pathway/Cytokine/Interferon-Γ-Mediated Signaling Pathway/Chemokine	NA	predicted
65	22458956	A clinically adaptable method to enhance the cytotoxicity of natural killer cells against B-cell malignancies	Cytotherapy	2012	human	Hematopoietic and reticuloendothelial systems	Lymphoid neoplasm diffuse large B-cell lymphoma	DLBC	NA	Cd19	CD19	mRNA	NA	NA	NA	NA	NA	NA	NA	Tumor immune microenvironment regulated	Tumor immune microenvironment regulated:Anti-CD19 chimeric antigen receptors enhanced the cytotoxicity of NK cells against B-cell malignancies	FCM	NK_cell	NA	NA	validated
66	22458956	A clinically adaptable method to enhance the cytotoxicity of natural killer cells against B-cell malignancies	Cytotherapy	2012	human	Hematopoietic and reticuloendothelial systems	Lymphoid neoplasm diffuse large B-cell lymphoma	DLBC	NA	Cd19	CD19	mRNA	NA	NA	NA	NA	NA	NA	NA	Tumor immune microenvironment regulated	Tumor immune microenvironment regulated:Anti-CD19 chimeric antigen receptors enhanced the cytotoxicity of NK cells against B-cell malignancies	FCM	B_cell	NA	NA	validated
67	22458956	A clinically adaptable method to enhance the cytotoxicity of natural killer cells against B-cell malignancies	Cytotherapy	2012	human	Hematopoietic and reticuloendothelial systems	Acute myeloid leukaemia	LAML	NA	Cd19	CD19	mRNA	NA	NA	NA	NA	NA	NA	NA	Tumor immune microenvironment regulated	Tumor immune microenvironment regulated:Anti-CD19 chimeric antigen receptors enhanced the cytotoxicity of NK cells against B-cell malignancies	FCM	B_cell	NA	NA	validated
68	30886319	A critical regulator of Bcl2 revealed by systematic transcript discovery of lncRNAs associated with T-cell differentiation	Sci Rep	2019	human	NA	NA	NA	NA	D5Ertd605e	D5Ertd605e	lncRNA	down-regulation	NA	Flt3	Flt3	Gene expression level	Gene expression level:lncRNA/mRNA were similarly co-regulated	Scatter plot depicting	T lymphocyte diferentiation regulated	T lymphocyte diferentiation regulated:These lncRNA involved in V(D)J recombination	GREAT tool	T_cell	NA	activation	predicted
69	30886319	A critical regulator of Bcl2 revealed by systematic transcript discovery of lncRNAs associated with T-cell differentiation	Sci Rep	2019	human	NA	NA	NA	NA	Bambi-ps1	Bambi-ps1	lncRNA	down-regulation	NA	Slc28a2	Slc28a2	Gene expression level	Gene expression level:lncRNA/mRNA were similarly co-regulated	Scatter plot depicting	T lymphocyte diferentiation regulated	T lymphocyte diferentiation regulated:These lncRNA involved in V(D)J recombination	GREAT tool	T_cell	NA	activation	predicted
70	30886319	A critical regulator of Bcl2 revealed by systematic transcript discovery of lncRNAs associated with T-cell differentiation	Sci Rep	2019	human	NA	NA	NA	NA	B230314j19	B230314j19	lncRNA	up-regulation	NA	Man1a	Man1a	Gene expression level	Gene expression level:lncRNA/mRNA were similarly co-regulated	Scatter plot depicting	T lymphocyte diferentiation regulated	T lymphocyte diferentiation regulated:These lncRNAs regulated genes involved in the development and activation of T cells	GREAT tool	T_cell	NA	activation	predicted
71	30886319	A critical regulator of Bcl2 revealed by systematic transcript discovery of lncRNAs associated with T-cell differentiation	Sci Rep	2019	human	NA	NA	NA	NA	6430548G04	6430548G04	lncRNA	down-regulation	NA	Fam163b	Fam163b	Gene expression level	Gene expression level:lncRNA/mRNA were similarly co-regulated	Scatter plot depicting	T lymphocyte diferentiation regulated	T lymphocyte diferentiation regulated:These lncRNA involved in V(D)J recombination	GREAT tool	T_cell	NA	activation	predicted
72	31442209	A disparate role of RP11-424C20.2/UHRF1 axis through control of tumor immune escape in liver hepatocellular carcinoma and thymoma	Aging (Albany NY)	2019	human	Thymus	Thymoma	THYM	miRBase	MIMAT0001339	hsa-miR-422a	microRNA	down-regulation	poor	UHRF1	UHRF1	Gene expression level	Gene expression level:RP11-424C20.2 acted as ceRNA to promote UHRF1 expression through sponging miR-378a-3p	TCGA	Immune cell infiltrating related	Immune cell infiltrating related:UHRF1 expression is correlated with immune infiltration in LIHC and THYM	GO,KEGG	NA	T Cell Receptor Signaling Pathway/Adaptive Immune Response	inhibition	predicted
73	31442209	A disparate role of RP11-424C20.2/UHRF1 axis through control of tumor immune escape in liver hepatocellular carcinoma and thymoma	Aging (Albany NY)	2019	human	Skin	Skin cutaneous melanoma	SKCM	miRBase	MIMAT0001339	hsa-miR-422a	microRNA	down-regulation	poor	UHRF1	UHRF1	Gene expression level	Gene expression level:RP11-424C20.2 acted as ceRNA to promote UHRF1 expression through sponging miR-378a-3p	TCGA	Immune cell infiltrating related	Immune cell infiltrating related:UHRF1 expression is correlated with immune infiltration in LIHC and THYM	GO,KEGG	NA	T Cell Receptor Signaling Pathway/Adaptive Immune Response	inhibition	predicted
74	31442209	A disparate role of RP11-424C20.2/UHRF1 axis through control of tumor immune escape in liver hepatocellular carcinoma and thymoma	Aging (Albany NY)	2019	human	Prostate	Prostate adenocarcinoma	PRAD	miRBase	MIMAT0001339	hsa-miR-422a	microRNA	down-regulation	poor	UHRF1	UHRF1	Gene expression level	Gene expression level:RP11-424C20.2 acted as ceRNA to promote UHRF1 expression through sponging miR-378a-3p	TCGA	Immune cell infiltrating related	Immune cell infiltrating related:UHRF1 expression is correlated with immune infiltration in LIHC and THYM	GO,KEGG	NA	T Cell Receptor Signaling Pathway/Adaptive Immune Response	inhibition	predicted
75	31442209	A disparate role of RP11-424C20.2/UHRF1 axis through control of tumor immune escape in liver hepatocellular carcinoma and thymoma	Aging (Albany NY)	2019	human	Thymus	Thymoma	THYM	miRBase	MIMAT0000732	hsa-miR-378a-3p	microRNA	down-regulation	poor	UHRF1	UHRF1	Gene expression level	Gene expression level:RP11-424C20.2 acted as ceRNA to promote UHRF1 expression through sponging miR-378a-3p	TCGA	Immune cell infiltrating related	Immune cell infiltrating related:UHRF1 expression is correlated with immune infiltration in LIHC and THYM	GO,KEGG	NA	T Cell Receptor Signaling Pathway/Adaptive Immune Response	inhibition	predicted
76	31442209	A disparate role of RP11-424C20.2/UHRF1 axis through control of tumor immune escape in liver hepatocellular carcinoma and thymoma	Aging (Albany NY)	2019	human	Prostate	Prostate adenocarcinoma	PRAD	miRBase	MIMAT0000732	hsa-miR-378a-3p	microRNA	down-regulation	poor	UHRF1	UHRF1	Gene expression level	Gene expression level:RP11-424C20.2 acted as ceRNA to promote UHRF1 expression through sponging miR-378a-3p	TCGA	Immune cell infiltrating related	Immune cell infiltrating related:UHRF1 expression is correlated with immune infiltration in LIHC and THYM	GO,KEGG	NA	T Cell Receptor Signaling Pathway/Adaptive Immune Response	inhibition	predicted
77	31442209	A disparate role of RP11-424C20.2/UHRF1 axis through control of tumor immune escape in liver hepatocellular carcinoma and thymoma	Aging (Albany NY)	2019	human	Lung	Lung adenocarcinoma	LUAD	miRBase	MIMAT0000732	hsa-miR-378a-3p	microRNA	down-regulation	poor	UHRF1	UHRF1	Gene expression level	Gene expression level:RP11-424C20.2 acted as ceRNA to promote UHRF1 expression through sponging miR-378a-3p	TCGA	Immune cell infiltrating related	Immune cell infiltrating related:UHRF1 expression is correlated with immune infiltration in LIHC and THYM	GO,KEGG	NA	T Cell Receptor Signaling Pathway/Adaptive Immune Response	inhibition	predicted
78	31442209	A disparate role of RP11-424C20.2/UHRF1 axis through control of tumor immune escape in liver hepatocellular carcinoma and thymoma	Aging (Albany NY)	2019	human	Liver and intrahepatic bile ducts	Liver hepatocellular carcinoma	LIHC	miRBase	MIMAT0000732	hsa-miR-378a-3p	microRNA	down-regulation	poor	UHRF1	UHRF1	Gene expression level	Gene expression level:RP11-424C20.2 acted as ceRNA to promote UHRF1 expression through sponging miR-378a-3p	TCGA	Immune cell infiltrating related	Immune cell infiltrating related:UHRF1 expression is correlated with immune infiltration in LIHC and THYM	GO,KEGG	NA	T Cell Receptor Signaling Pathway/Adaptive Immune Response	inhibition	predicted
79	31442209	A disparate role of RP11-424C20.2/UHRF1 axis through control of tumor immune escape in liver hepatocellular carcinoma and thymoma	Aging (Albany NY)	2019	human	Thymus	Thymoma	THYM	ENSEMBL	RP11-424C20.2	RP11-424C20.2	lncRNA	up-regulation	poor	UHRF1	PD-L1,CTLA-4,UHRF1,miR-378a-3p	Gene expression level	Gene expression level:RP11-424C20.2 functions as a sponge of miR-378a-3p to regulate UHRF1 expression/Gene expression level:RP11-424C20.2/UHRF1 axis may regulated CTLA-4 and PD-L1 expression through IFN-γ signaling.	GEPIA	Worse overall survival of patients/Immune infiltration related/Immune processes related biological processes/Immune escape related	Worse overall survival of patients:Up-regulated RP11-424C20.2 and UHRF1 are associated with prognosis/Immune infiltration related:UHRF1 expression is correlated with immune infiltration in LIHC and THYM/Immune processes related:UHRF1 was related to immune-associated biological processes/RP11-424C20.2/Immune escape related:UHRF6 axis regulated tumor immune escape	GO,KEGG	Dendritic	Clta-4 Pathway/Pd-1-Pd-L1 Axis/Ifn-Γ Signaling Pathway	inhibition	predicted
80	31442209	A disparate role of RP11-424C20.2/UHRF1 axis through control of tumor immune escape in liver hepatocellular carcinoma and thymoma	Aging (Albany NY)	2019	human	Liver and intrahepatic bile ducts	Liver hepatocellular carcinoma	LIHC	ENSEMBL	RP11-424C20.2	RP11-424C20.2	lncRNA	up-regulation	poor	UHRF1	PD-L1,CTLA-4,UHRF1,miR-378a-3p	Gene expression level	Gene expression level:RP11-424C20.2 functions as a sponge of miR-378a-3p to regulate UHRF1 expression/Gene expression level:RP11-424C20.2/UHRF1 axis may regulated CTLA-4 and PD-L1 expression through IFN-γ signaling.	GEPIA	Worse overall survival of patients/Immune infiltration related/Immune processes related biological processes/Immune escape related	Worse overall survival of patients:Up-regulated RP11-424C20.2 and UHRF1 are associated with prognosis/Immune infiltration related:UHRF1 expression is correlated with immune infiltration in LIHC and THYM/Immune processes related:UHRF1 was related to immune-associated biological processes/RP11-424C20.2/Immune escape related:UHRF6 axis regulated tumor immune escape	GO,KEGG	Dendritic	Clta-4 Pathway/Pd-1-Pd-L1 Axis/Ifn-Γ Signaling Pathway	inhibition	predicted
81	31442209	A disparate role of RP11-424C20.2/UHRF1 axis through control of tumor immune escape in liver hepatocellular carcinoma and thymoma	Aging (Albany NY)	2019	human	Thymus	Thymoma	THYM	ENSEMBL	RP11-424C20.2	RP11-424C20.2	lncRNA	up-regulation	poor	UHRF1	PD-L1,CTLA-4,UHRF1,miR-378a-3p	Gene expression level	Gene expression level:RP11-424C20.2 functions as a sponge of miR-378a-3p to regulate UHRF1 expression/Gene expression level:RP11-424C20.2/UHRF1 axis may regulated CTLA-4 and PD-L1 expression through IFN-γ signaling.	GEPIA	Worse overall survival of patients/Immune infiltration related/Immune processes related biological processes/Immune escape related	Worse overall survival of patients:Up-regulated RP11-424C20.2 and UHRF1 are associated with prognosis/Immune infiltration related:UHRF1 expression is correlated with immune infiltration in LIHC and THYM/Immune processes related:UHRF1 was related to immune-associated biological processes/RP11-424C20.2/Immune escape related:UHRF5 axis regulated tumor immune escape	GO,KEGG	Neutrophils	Clta-4 Pathway/Pd-1-Pd-L1 Axis/Ifn-Γ Signaling Pathway	inhibition	predicted
82	31442209	A disparate role of RP11-424C20.2/UHRF1 axis through control of tumor immune escape in liver hepatocellular carcinoma and thymoma	Aging (Albany NY)	2019	human	Liver and intrahepatic bile ducts	Liver hepatocellular carcinoma	LIHC	ENSEMBL	RP11-424C20.2	RP11-424C20.2	lncRNA	up-regulation	poor	UHRF1	PD-L1,CTLA-4,UHRF1,miR-378a-3p	Gene expression level	Gene expression level:RP11-424C20.2 functions as a sponge of miR-378a-3p to regulate UHRF1 expression/Gene expression level:RP11-424C20.2/UHRF1 axis may regulated CTLA-4 and PD-L1 expression through IFN-γ signaling.	GEPIA	Worse overall survival of patients/Immune infiltration related/Immune processes related biological processes/Immune escape related	Worse overall survival of patients:Up-regulated RP11-424C20.2 and UHRF1 are associated with prognosis/Immune infiltration related:UHRF1 expression is correlated with immune infiltration in LIHC and THYM/Immune processes related:UHRF1 was related to immune-associated biological processes/RP11-424C20.2/Immune escape related:UHRF5 axis regulated tumor immune escape	GO,KEGG	Neutrophils	Clta-4 Pathway/Pd-1-Pd-L1 Axis/Ifn-Γ Signaling Pathway	inhibition	predicted
83	31442209	A disparate role of RP11-424C20.2/UHRF1 axis through control of tumor immune escape in liver hepatocellular carcinoma and thymoma	Aging (Albany NY)	2019	human	Thymus	Thymoma	THYM	ENSEMBL	RP11-424C20.2	RP11-424C20.2	lncRNA	up-regulation	poor	UHRF1	PD-L1,CTLA-4,UHRF1,miR-378a-3p	Gene expression level	Gene expression level:RP11-424C20.2 functions as a sponge of miR-378a-3p to regulate UHRF1 expression/Gene expression level:RP11-424C20.2/UHRF1 axis may regulated CTLA-4 and PD-L1 expression through IFN-γ signaling.	GEPIA	Worse overall survival of patients/Immune infiltration related/Immune processes related biological processes/Immune escape related	Worse overall survival of patients:Up-regulated RP11-424C20.2 and UHRF1 are associated with prognosis/Immune infiltration related:UHRF1 expression is correlated with immune infiltration in LIHC and THYM/Immune processes related:UHRF1 was related to immune-associated biological processes/RP11-424C20.2/Immune escape related:UHRF4 axis regulated tumor immune escape	GO,KEGG	Macrophages	Clta-4 Pathway/Pd-1-Pd-L1 Axis/Ifn-Γ Signaling Pathway	inhibition	predicted
84	31442209	A disparate role of RP11-424C20.2/UHRF1 axis through control of tumor immune escape in liver hepatocellular carcinoma and thymoma	Aging (Albany NY)	2019	human	Liver and intrahepatic bile ducts	Liver hepatocellular carcinoma	LIHC	ENSEMBL	RP11-424C20.2	RP11-424C20.2	lncRNA	up-regulation	poor	UHRF1	PD-L1,CTLA-4,UHRF1,miR-378a-3p	Gene expression level	Gene expression level:RP11-424C20.2 functions as a sponge of miR-378a-3p to regulate UHRF1 expression/Gene expression level:RP11-424C20.2/UHRF1 axis may regulated CTLA-4 and PD-L1 expression through IFN-γ signaling.	GEPIA	Worse overall survival of patients/Immune infiltration related/Immune processes related biological processes/Immune escape related	Worse overall survival of patients:Up-regulated RP11-424C20.2 and UHRF1 are associated with prognosis/Immune infiltration related:UHRF1 expression is correlated with immune infiltration in LIHC and THYM/Immune processes related:UHRF1 was related to immune-associated biological processes/RP11-424C20.2/Immune escape related:UHRF4 axis regulated tumor immune escape	GO,KEGG	Macrophages	Clta-4 Pathway/Pd-1-Pd-L1 Axis/Ifn-Γ Signaling Pathway	inhibition	predicted
85	31442209	A disparate role of RP11-424C20.2/UHRF1 axis through control of tumor immune escape in liver hepatocellular carcinoma and thymoma	Aging (Albany NY)	2019	human	Thymus	Thymoma	THYM	ENSEMBL	RP11-424C20.2	RP11-424C20.2	lncRNA	up-regulation	poor	UHRF1	PD-L1,CTLA-4,UHRF1,miR-378a-3p	Gene expression level	Gene expression level:RP11-424C20.2 functions as a sponge of miR-378a-3p to regulate UHRF1 expression/Gene expression level:RP11-424C20.2/UHRF1 axis may regulated CTLA-4 and PD-L1 expression through IFN-γ signaling.	GEPIA	Worse overall survival of patients/Immune infiltration related/Immune processes related biological processes/Immune escape related	Worse overall survival of patients:Up-regulated RP11-424C20.2 and UHRF1 are associated with prognosis/Immune infiltration related:UHRF1 expression is correlated with immune infiltration in LIHC and THYM/Immune processes related:UHRF1 was related to immune-associated biological processes/RP11-424C20.2/Immune escape related:UHRF3 axis regulated tumor immune escape	GO,KEGG	CD8_Tcell	Clta-4 Pathway/Pd-1-Pd-L1 Axis/Ifn-Γ Signaling Pathway	inhibition	predicted
86	31442209	A disparate role of RP11-424C20.2/UHRF1 axis through control of tumor immune escape in liver hepatocellular carcinoma and thymoma	Aging (Albany NY)	2019	human	Liver and intrahepatic bile ducts	Liver hepatocellular carcinoma	LIHC	ENSEMBL	RP11-424C20.2	RP11-424C20.2	lncRNA	up-regulation	poor	UHRF1	PD-L1,CTLA-4,UHRF1,miR-378a-3p	Gene expression level	Gene expression level:RP11-424C20.2 functions as a sponge of miR-378a-3p to regulate UHRF1 expression/Gene expression level:RP11-424C20.2/UHRF1 axis may regulated CTLA-4 and PD-L1 expression through IFN-γ signaling.	GEPIA	Worse overall survival of patients/Immune infiltration related/Immune processes related biological processes/Immune escape related	Worse overall survival of patients:Up-regulated RP11-424C20.2 and UHRF1 are associated with prognosis/Immune infiltration related:UHRF1 expression is correlated with immune infiltration in LIHC and THYM/Immune processes related:UHRF1 was related to immune-associated biological processes/RP11-424C20.2/Immune escape related:UHRF3 axis regulated tumor immune escape	GO,KEGG	CD8_Tcell	Clta-4 Pathway/Pd-1-Pd-L1 Axis/Ifn-Γ Signaling Pathway	inhibition	predicted
87	31442209	A disparate role of RP11-424C20.2/UHRF1 axis through control of tumor immune escape in liver hepatocellular carcinoma and thymoma	Aging (Albany NY)	2019	human	Thymus	Thymoma	THYM	ENSEMBL	RP11-424C20.2	RP11-424C20.2	lncRNA	up-regulation	poor	UHRF1	PD-L1,CTLA-4,UHRF1,miR-378a-3p	Gene expression level	Gene expression level:RP11-424C20.2 functions as a sponge of miR-378a-3p to regulate UHRF1 expression/Gene expression level:RP11-424C20.2/UHRF1 axis may regulated CTLA-4 and PD-L1 expression through IFN-γ signaling.	GEPIA	Worse overall survival of patients/Immune infiltration related/Immune processes related biological processes/Immune escape related	Worse overall survival of patients:Up-regulated RP11-424C20.2 and UHRF1 are associated with prognosis/Immune infiltration related:UHRF1 expression is correlated with immune infiltration in LIHC and THYM/Immune processes related:UHRF1 was related to immune-associated biological processes/RP11-424C20.2/Immune escape related:UHRF2 axis regulated tumor immune escape	GO,KEGG	CD4_Tcell	Clta-4 Pathway/Pd-1-Pd-L1 Axis/Ifn-Γ Signaling Pathway	inhibition	predicted
88	31442209	A disparate role of RP11-424C20.2/UHRF1 axis through control of tumor immune escape in liver hepatocellular carcinoma and thymoma	Aging (Albany NY)	2019	human	Liver and intrahepatic bile ducts	Liver hepatocellular carcinoma	LIHC	ENSEMBL	RP11-424C20.2	RP11-424C20.2	lncRNA	up-regulation	poor	UHRF1	PD-L1,CTLA-4,UHRF1,miR-378a-3p	Gene expression level	Gene expression level:RP11-424C20.2 functions as a sponge of miR-378a-3p to regulate UHRF1 expression/Gene expression level:RP11-424C20.2/UHRF1 axis may regulated CTLA-4 and PD-L1 expression through IFN-γ signaling.	GEPIA	Worse overall survival of patients/Immune infiltration related/Immune processes related biological processes/Immune escape related	Worse overall survival of patients:Up-regulated RP11-424C20.2 and UHRF1 are associated with prognosis/Immune infiltration related:UHRF1 expression is correlated with immune infiltration in LIHC and THYM/Immune processes related:UHRF1 was related to immune-associated biological processes/RP11-424C20.2/Immune escape related:UHRF2 axis regulated tumor immune escape	GO,KEGG	CD4_Tcell	Clta-4 Pathway/Pd-1-Pd-L1 Axis/Ifn-Γ Signaling Pathway	inhibition	predicted
89	31442209	A disparate role of RP11-424C20.2/UHRF1 axis through control of tumor immune escape in liver hepatocellular carcinoma and thymoma	Aging (Albany NY)	2019	human	Thymus	Thymoma	THYM	ENSEMBL	RP11-424C20.2	RP11-424C20.2	lncRNA	up-regulation	poor	UHRF1	PD-L1,CTLA-4,UHRF1,miR-378a-3p	Gene expression level	Gene expression level:RP11-424C20.2 functions as a sponge of miR-378a-3p to regulate UHRF1 expression/Gene expression level:RP11-424C20.2/UHRF1 axis may regulated CTLA-4 and PD-L1 expression through IFN-γ signaling.	GEPIA	Worse overall survival of patients/Immune infiltration related/Immune processes related biological processes/Immune escape related	Worse overall survival of patients:Up-regulated RP11-424C20.2 and UHRF1 are associated with prognosis/Immune infiltration related:UHRF1 expression is correlated with immune infiltration in LIHC and THYM/Immune processes related:UHRF1 was related to immune-associated biological processes/RP11-424C20.2/Immune escape related:UHRF1 axis regulated tumor immune escape	GO,KEGG	B_cell	Clta-4 Pathway/Pd-1-Pd-L1 Axis/Ifn-Γ Signaling Pathway	inhibition	predicted
90	31442209	A disparate role of RP11-424C20.2/UHRF1 axis through control of tumor immune escape in liver hepatocellular carcinoma and thymoma	Aging (Albany NY)	2019	human	Liver and intrahepatic bile ducts	Liver hepatocellular carcinoma	LIHC	ENSEMBL	RP11-424C20.2	RP11-424C20.2	lncRNA	up-regulation	poor	UHRF1	PD-L1,CTLA-4,UHRF1,miR-378a-3p	Gene expression level	Gene expression level:RP11-424C20.2 functions as a sponge of miR-378a-3p to regulate UHRF1 expression/Gene expression level:RP11-424C20.2/UHRF1 axis may regulated CTLA-4 and PD-L1 expression through IFN-γ signaling.	GEPIA	Worse overall survival of patients/Immune infiltration related/Immune processes related biological processes/Immune escape related	Worse overall survival of patients:Up-regulated RP11-424C20.2 and UHRF1 are associated with prognosis/Immune infiltration related:UHRF1 expression is correlated with immune infiltration in LIHC and THYM/Immune processes related:UHRF1 was related to immune-associated biological processes/RP11-424C20.2/Immune escape related:UHRF1 axis regulated tumor immune escape	GO,KEGG	B_cell	Clta-4 Pathway/Pd-1-Pd-L1 Axis/Ifn-Γ Signaling Pathway	inhibition	predicted
91	33061845	A four prognosis-associated lncRNAs (PALnc) based risk score system reflects immune cell infiltration and predicts patient survival in pancreatic cancer	Cancer Cell Int	2020	human	Pancreas	Pancrestic adenocarcinoma	PAAD	NA	LINC00476	LINC00476	lncRNA	NA	NA	NA	NA	NA	NA	NA	Regulation of cell–matrix adhesion/Positive regulation of cell growth/Regulation of angiogenesis/Glycolytic process/Neutrophil mediated immunity/Positive regulation of leukocyte migration	NA	GO,KEGG	NA	Glutamate Receptor Signaling Pathway/Regulation Of Apoptotic Signaling Pathway	NA	predicted
92	33061845	A four prognosis-associated lncRNAs (PALnc) based risk score system reflects immune cell infiltration and predicts patient survival in pancreatic cancer	Cancer Cell Int	2020	human	Pancreas	Pancrestic adenocarcinoma	PAAD	NA	LINC00346	LINC00346	lncRNA	NA	NA	NA	NA	NA	NA	NA	Cell proliferation regulated	NA	GO,KEGG	NA	Interleukin Signaling Pathway/Plk1 Signaling Pathway/Hif-1-Αtranscription Factor Network/P53 Signaling Pathway	NA	predicted
93	33061845	A four prognosis-associated lncRNAs (PALnc) based risk score system reflects immune cell infiltration and predicts patient survival in pancreatic cancer	Cancer Cell Int	2020	human	Pancreas	Pancrestic adenocarcinoma	PAAD	NA	DSCR9	DSCR9	lncRNA	NA	NA	NA	NA	NA	NA	NA	Endocytosis regulated	NA	GO,KEGG	NA	Ras Signaling Pathway/P53 Signaling Pathway/Mapk Signaling Pathway/Pi3K/Akt Signaling Pathway_x0002_Akt Signaling Pathway	NA	predicted
94	33061845	A four prognosis-associated lncRNAs (PALnc) based risk score system reflects immune cell infiltration and predicts patient survival in pancreatic cancer	Cancer Cell Int	2020	human	Pancreas	Pancrestic adenocarcinoma	PAAD	NA	C9orf163	C9orf163	lncRNA	NA	NA	NA	NA	NA	NA	NA	Neutrophil degranulation/Regulation of chemokine and interleukin production/ECM-receptor interaction/vasculature development	NA	GO,KEGG	NA	Cytokine/Met Activates Ptk2 Signaling Pathway	NA	predicted
95	31146489	A Four-Pseudogene Classifier Identified by Machine Learning Serves as a Novel Prognostic Marker for Survival of Osteosarcoma	Genes (Basel)	2019	human	Bone	Osteosarcoma	OS	NA	RPL11-551L14.1	RPL11-551L14.1	lncRNA	NA	NA	EHMT2,DDX398,GNL1	EHMT2,DDX398,GNL1	NA	NA	NA	Transcription/Viral process	NA	GO,KEGG	NA	Na/Phosphatidalinositol Signaling Pathway System	NA	predicted
96	31146489	A Four-Pseudogene Classifier Identified by Machine Learning Serves as a Novel Prognostic Marker for Survival of Osteosarcoma	Genes (Basel)	2019	human	Bone	Osteosarcoma	OS	ENSEMBL	RP4-706A16.3	RP4-706A16.3	lncRNA	NA	NA	TCF7L2,GTPBP10,RPL17,SRRT	TCF7L2,GTPBP10,RPL17,SRRT	NA	NA	NA	Predictor of prognosis and survival/Viral transcription related/EB virus infection related	NA	NA	NA	Antigen Processing And Presentation/Type I Interferon Signaling Pathway	NA	predicted
97	31146489	A Four-Pseudogene Classifier Identified by Machine Learning Serves as a Novel Prognostic Marker for Survival of Osteosarcoma	Genes (Basel)	2019	human	Bone	Osteosarcoma	OS	ENSEMBL	RP11-551L14.1	RP11-551L14.1	lncRNA	NA	NA	EHMT2,UCKL1FKBP1B,GNL1	EHMT2,UCKL1FKBP1B,GNL1	NA	NA	NA	Predictor of prognosis and survival/Viral transcription related/EB virus infection related	NA	NA	NA	Antigen Processing And Presentation/Type I Interferon Signaling Pathway	NA	predicted
98	31146489	A Four-Pseudogene Classifier Identified by Machine Learning Serves as a Novel Prognostic Marker for Survival of Osteosarcoma	Genes (Basel)	2019	human	Bone	Osteosarcoma	OS	ENSEMBL	RP11-326A19.5	RP11-326A19.5	lncRNA	NA	NA	FHL2,RHOA,LIMA1	FHL2,RHOA,LIMA1	NA	NA	NA	Predictor of prognosis and survival/Viral transcription related/EB virus infection related	NA	NA	NA	Antigen Processing And Presentation/Type I Interferon Signaling Pathway	NA	predicted
99	22190470	A frequent somatic mutation in CD274 3'-UTR leads to protein over-expression in gastric cancer by disrupting miR-570 binding	Hum Mutat	2012	human	Stomach and esophagus	Stomach adenocarcinoma	STAD	ENSEMBL	ENSG00000120217	CD274	mRNA	NA	NA	NA	NA	NA	NA	NA	Tumor immune microenvironment regulated	Tumor immune microenvironment regulated:CD274 contributed to cancer immune evasion by inhibiting T cell activation and proliferation	NA	T_cell	NA	NA	validated
100	22190470	A frequent somatic mutation in CD274 3'-UTR leads to protein over-expression in gastric cancer by disrupting miR-570 binding	Hum Mutat	2012	human	Pancreas	Pancrestic adenocarcinoma	PAAD	ENSEMBL	ENSG00000120217	CD274	mRNA	NA	NA	NA	NA	NA	NA	NA	Tumor immune microenvironment regulated	Tumor immune microenvironment regulated:CD274 contributed to cancer immune evasion by inhibiting T cell activation and proliferation	NA	T_cell	NA	NA	validated
101	22190470	A frequent somatic mutation in CD274 3'-UTR leads to protein over-expression in gastric cancer by disrupting miR-570 binding	Hum Mutat	2012	human	Liver and intrahepatic bile ducts	Liver hepatocellular carcinoma	LIHC	ENSEMBL	ENSG00000120217	CD274	mRNA	NA	NA	NA	NA	NA	NA	NA	Tumor immune microenvironment regulated	Tumor immune microenvironment regulated:CD274 contributed to cancer immune evasion by inhibiting T cell activation and proliferation	NA	T_cell	NA	NA	validated
102	22190470	A frequent somatic mutation in CD274 3'-UTR leads to protein over-expression in gastric cancer by disrupting miR-570 binding	Hum Mutat	2012	human	Stomach and esophagus	Esophageal carcinoma	ESCA	ENSEMBL	ENSG00000120217	CD274	mRNA	NA	NA	NA	NA	NA	NA	NA	Tumor immune microenvironment regulated	Tumor immune microenvironment regulated:CD274 contributed to cancer immune evasion by inhibiting T cell activation and proliferation	NA	T_cell	NA	NA	validated
103	22190470	A frequent somatic mutation in CD274 3'-UTR leads to protein over-expression in gastric cancer by disrupting miR-570 binding	Hum Mutat	2012	human	Colon	Colon adenocarcinoma	COAD	ENSEMBL	ENSG00000120217	CD274	mRNA	NA	NA	NA	NA	NA	NA	NA	Tumor immune microenvironment regulated	Tumor immune microenvironment regulated:CD274 contributed to cancer immune evasion by inhibiting T cell activation and proliferation	NA	T_cell	NA	NA	validated
104	27995954	A functional polymorphism in the NKG2D gene modulates NK-cell cytotoxicity and is associated with susceptibility to Human Papilloma Virus-related cancers	Sci Rep	2016	human	Cervix	Cervical squamous cell carcinoma and endocervical adenocarcinoma	CESC	NA	NA	hsa-miR-1245	microRNA	NA	NA	NKG2D	NKG2D	RNA-binding ability	RNA-binding ability:MiR-1245 targeted the NKG2D 3′UTR	Luciferase assay	NK cell function regulated	NK cell function regulated:MiR-1245 targeted the NKG2D 3'UTR	Luciferase assay	NK_cell	NA	inhibition	validated
105	11971028	A functional role of HLA-G expression in human gliomas: an alternative strategy of immune escape	J Immunol	2002	human	Brain	Glioblastoma multiforme	GBM	NA	HLA-G5	HLA-G5	mRNA	NA	NA	NA	NA	NA	NA	NA	Proliferation inhibited/Immune response regulated	Proliferation inhibited:HLA-G5 inhibited the alloproliferative response/Immune response regulated:HLA-G5 prevented efficient priming of cytotoxic T cells	FCM,WB	T_cell	NA	inhibition	validated
106	11971028	A functional role of HLA-G expression in human gliomas: an alternative strategy of immune escape	J Immunol	2002	human	Brain	Glioblastoma multiforme	GBM	NA	HLA-G1	HLA-G1	mRNA	NA	NA	NA	NA	NA	NA	NA	Proliferation inhibited	Proliferation inhibited:HLA-G1 inhibited the alloproliferative response/Immune response regulated:HLA-G1 prevented efficient priming of cytotoxic T cells	FCM,WB	T_cell	NA	inhibition	validated
107	11971028	A functional role of HLA-G expression in human gliomas: an alternative strategy of immune escape	J Immunol	2002	human	Brain	Glioblastoma multiforme	GBM	ENSEMBL	ENSG00000204632	HLA-G	mRNA	NA	NA	NA	NA	NA	NA	NA	Tumor progression related/Immune response regulated	Tumor progression related:HLA-G expressed in four of five tissue samples/Immune response regulated:HLA-G inhibited CD8 T cells,	FCM,WB	T_cell	NA	inhibition	validated
108	11971028	A functional role of HLA-G expression in human gliomas: an alternative strategy of immune escape	J Immunol	2002	human	Brain	Glioblastoma multiforme	GBM	ENSEMBL	ENSG00000204632	HLA-G	mRNA	NA	NA	NA	NA	NA	NA	NA	Tumor progression related/Immune response regulated	Tumor progression related:HLA-G expressed in four of five tissue samples/Immune response regulated:HLA-G inhibited CD8 T cells,	FCM,WB	Monocytes	NA	inhibition	validated
109	11971028	A functional role of HLA-G expression in human gliomas: an alternative strategy of immune escape	J Immunol	2002	human	Brain	Glioblastoma multiforme	GBM	ENSEMBL	ENSG00000204632	HLA-G	mRNA	NA	NA	NA	NA	NA	NA	NA	Tumor progression related/Immune response regulated	Tumor progression related:HLA-G expressed in four of five tissue samples/Immune response regulated:HLA-G inhibited CD8 T cells,	FCM,WB	CD8_Tcell	NA	inhibition	validated
110	11971028	A functional role of HLA-G expression in human gliomas: an alternative strategy of immune escape	J Immunol	2002	human	Brain	Glioblastoma multiforme	GBM	ENSEMBL	ENSG00000204632	HLA-G	mRNA	NA	NA	NA	NA	NA	NA	NA	Tumor progression related/Immune response regulated	Tumor progression related:HLA-G expressed in four of five tissue samples/Immune response regulated:HLA-G inhibited CD4 T cells	FCM,WB	CD4_Tcell	NA	inhibition	validated
111	21738483	A functional variant in microRNA-146a promoter modulates its expression and confers disease risk for systemic lupus erythematosus	PLoS Genet	2011	human	NA	NA	NA	NA	NA	hsa-miR-146	microRNA	down-regulation	poor	NA	NA	NA	NA	NA	SLE progression regulated	SLE progression regulated:The disease-associated G allele reduced the promoter activity of miR-146	Luciferase assay	NA	NA	inhibition	validated
112	32850350	A Greedy Algorithm-Based Stem Cell LncRNA Signature Identifies a Novel Subgroup of Lung Adenocarcinoma Patients With Poor Prognosis	Front Oncol	2020	human	Lung	Lung adenocarcinoma	LUAD	NA	PCAT7	PCAT7	mRNA	up-regulation	NA	TTF1,CAVEOLIN1,ASNS,CASPASE7CLEAVEDD198,BAX,CDK1,BIM,DUSP4,X4EBP1_pT37T46	TTF1,CAVEOLIN1,ASNS,CASPASE7CLEAVEDD198,BAX,CDK1,BIM,DUSP4,X4EBP1_pT37T46	NA	NA	NA	Prognosis value/High proliferative activity/Regulation of cell cycle/Cell proliferation/DNA replication/DNA repair,	High proliferative activity:Most of the proteins overexpressed in uLUAD were highly active in various cancer types	GO,GSEA,KM analysis	CD8_Tcell	Plk1 Pathway/Aurora B Pathway/Fanconi Pathway/P53 Signaling Pathway Regulation Pathway/Myc Activ Pathway	NA	predicted
113	32850350	A Greedy Algorithm-Based Stem Cell LncRNA Signature Identifies a Novel Subgroup of Lung Adenocarcinoma Patients With Poor Prognosis	Front Oncol	2020	human	Lung	Lung adenocarcinoma	LUAD	NA	PCAT7	PCAT7	mRNA	up-regulation	NA	TTF1,CAVEOLIN1,ASNS,CASPASE7CLEAVEDD198,BAX,CDK1,BIM,DUSP4,X4EBP1_pT37T46	TTF1,CAVEOLIN1,ASNS,CASPASE7CLEAVEDD198,BAX,CDK1,BIM,DUSP4,X4EBP1_pT37T46	NA	NA	NA	Prognosis value/High proliferative activity/Regulation of cell cycle/Cell proliferation/DNA replication/DNA repair,	High proliferative activity:Most of the proteins overexpressed in uLUAD were highly active in various cancer types	GO,GSEA,KM analysis	CD4_Tcell	Plk1 Pathway/Aurora B Pathway/Fanconi Pathway/P53 Signaling Pathway Regulation Pathway/Myc Activ Pathway	NA	predicted
114	32850350	A Greedy Algorithm-Based Stem Cell LncRNA Signature Identifies a Novel Subgroup of Lung Adenocarcinoma Patients With Poor Prognosis	Front Oncol	2020	human	Lung	Lung adenocarcinoma	LUAD	NA	FLJ39080	FLJ39080	mRNA	up-regulation	NA	TTF1,CAVEOLIN1,ASNS,CASPASE7CLEAVEDD198,BAX,CDK1,BIM,DUSP4,X4EBP1_pT37T46	TTF1,CAVEOLIN1,ASNS,CASPASE7CLEAVEDD198,BAX,CDK1,BIM,DUSP4,X4EBP1_pT37T46	NA	NA	NA	Prognosis value/High proliferative activity/Regulation of cell cycle/Cell proliferation/DNA replication/DNA repair,	High proliferative activity:Most of the proteins overexpressed in uLUAD were highly active in various cancer types	GO,GSEA,KM analysis	CD8_Tcell	Plk1 Pathway/Aurora B Pathway/Fanconi Pathway/P53 Signaling Pathway Regulation Pathway/Myc Activ Pathway	NA	predicted
115	32850350	A Greedy Algorithm-Based Stem Cell LncRNA Signature Identifies a Novel Subgroup of Lung Adenocarcinoma Patients With Poor Prognosis	Front Oncol	2020	human	Lung	Lung adenocarcinoma	LUAD	ENSEMBL	ENSG00000273313	RBAKDN	mRNA	up-regulation	NA	TTF1,CAVEOLIN1,ASNS,CASPASE7CLEAVEDD198,BAX,CDK1,BIM,DUSP4,X4EBP1_pT37T46	TTF1,CAVEOLIN1,ASNS,CASPASE7CLEAVEDD198,BAX,CDK1,BIM,DUSP4,X4EBP1_pT37T46	NA	NA	NA	Prognosis value/High proliferative activity/Regulation of cell cycle/Cell proliferation/DNA replication/DNA repair,	High proliferative activity:Most of the proteins overexpressed in uLUAD were highly active in various cancer types	GO,GSEA,KM analysis	CD8_Tcell	Plk1 Pathway/Aurora B Pathway/Fanconi Pathway/P53 Signaling Pathway Regulation Pathway/Myc Activ Pathway	NA	predicted
116	32850350	A Greedy Algorithm-Based Stem Cell LncRNA Signature Identifies a Novel Subgroup of Lung Adenocarcinoma Patients With Poor Prognosis	Front Oncol	2020	human	Lung	Lung adenocarcinoma	LUAD	ENSEMBL	ENSG00000273313	RBAKDN	mRNA	up-regulation	NA	TTF1,CAVEOLIN1,ASNS,CASPASE7CLEAVEDD198,BAX,CDK1,BIM,DUSP4,X4EBP1_pT37T46	TTF1,CAVEOLIN1,ASNS,CASPASE7CLEAVEDD198,BAX,CDK1,BIM,DUSP4,X4EBP1_pT37T46	NA	NA	NA	Prognosis value/High proliferative activity/Regulation of cell cycle/Cell proliferation/DNA replication/DNA repair,	High proliferative activity:Most of the proteins overexpressed in uLUAD were highly active in various cancer types	GO,GSEA,KM analysis	CD4_Tcell	Plk1 Pathway/Aurora B Pathway/Fanconi Pathway/P53 Signaling Pathway Regulation Pathway/Myc Activ Pathway	NA	predicted
117	32850350	A Greedy Algorithm-Based Stem Cell LncRNA Signature Identifies a Novel Subgroup of Lung Adenocarcinoma Patients With Poor Prognosis	Front Oncol	2020	human	Lung	Lung adenocarcinoma	LUAD	NA	NA	hsa-miR-137HG	microRNA	up-regulation	NA	TTF1,CAVEOLIN1,ASNS,CASPASE7CLEAVEDD198,BAX,CDK1,BIM,DUSP4,X4EBP1_pT37T46	TTF1,CAVEOLIN1,ASNS,CASPASE7CLEAVEDD198,BAX,CDK1,BIM,DUSP4,X4EBP1_pT37T46	NA	NA	NA	Prognosis value/High proliferative activity/Regulation of cell cycle/Cell proliferation/DNA replication/DNA repair,	High proliferative activity:Most of the proteins overexpressed in uLUAD were highly active in various cancer types	GO,GSEA,KM analysis	CD8_Tcell	Plk1 Pathway/Aurora B Pathway/Fanconi Pathway/P53 Signaling Pathway Regulation Pathway/Myc Activ Pathway	NA	predicted
118	32850350	A Greedy Algorithm-Based Stem Cell LncRNA Signature Identifies a Novel Subgroup of Lung Adenocarcinoma Patients With Poor Prognosis	Front Oncol	2020	human	Lung	Lung adenocarcinoma	LUAD	NA	SATB2-AS1	SATB2-AS1	lncRNA	up-regulation	NA	TTF1,CAVEOLIN1,ASNS,CASPASE7CLEAVEDD198,BAX,CDK1,BIM,DUSP4,X4EBP1_pT37T46	TTF1,CAVEOLIN1,ASNS,CASPASE7CLEAVEDD198,BAX,CDK1,BIM,DUSP4,X4EBP1_pT37T46	NA	NA	NA	Prognosis value/High proliferative activity/Regulation of cell cycle/Cell proliferation/DNA replication/DNA repair,	High proliferative activity:Most of the proteins overexpressed in uLUAD were highly active in various cancer types	GO,GSEA,KM analysis	CD8_Tcell	Plk1 Pathway/Aurora B Pathway/Fanconi Pathway/P53 Signaling Pathway Regulation Pathway/Myc Activ Pathway	NA	predicted
119	32850350	A Greedy Algorithm-Based Stem Cell LncRNA Signature Identifies a Novel Subgroup of Lung Adenocarcinoma Patients With Poor Prognosis	Front Oncol	2020	human	Lung	Lung adenocarcinoma	LUAD	NA	RUNDC3A-AS1	RUNDC3A-AS1	lncRNA	up-regulation	NA	TTF1,CAVEOLIN1,ASNS,CASPASE7CLEAVEDD198,BAX,CDK1,BIM,DUSP4,X4EBP1_pT37T46	TTF1,CAVEOLIN1,ASNS,CASPASE7CLEAVEDD198,BAX,CDK1,BIM,DUSP4,X4EBP1_pT37T46	NA	NA	NA	Prognosis value/High proliferative activity/Regulation of cell cycle/Cell proliferation/DNA replication/DNA repair,	High proliferative activity:Most of the proteins overexpressed in uLUAD were highly active in various cancer types	GO,GSEA,KM analysis	CD8_Tcell	Plk1 Pathway/Aurora B Pathway/Fanconi Pathway/P53 Signaling Pathway Regulation Pathway/Myc Activ Pathway	NA	predicted
120	32850350	A Greedy Algorithm-Based Stem Cell LncRNA Signature Identifies a Novel Subgroup of Lung Adenocarcinoma Patients With Poor Prognosis	Front Oncol	2020	human	Lung	Lung adenocarcinoma	LUAD	NA	RUNDC3A-AS1	RUNDC3A-AS1	lncRNA	up-regulation	NA	TTF1,CAVEOLIN1,ASNS,CASPASE7CLEAVEDD198,BAX,CDK1,BIM,DUSP4,X4EBP1_pT37T46	TTF1,CAVEOLIN1,ASNS,CASPASE7CLEAVEDD198,BAX,CDK1,BIM,DUSP4,X4EBP1_pT37T46	NA	NA	NA	Prognosis value/High proliferative activity/Regulation of cell cycle/Cell proliferation/DNA replication/DNA repair,	High proliferative activity:Most of the proteins overexpressed in uLUAD were highly active in various cancer types	GO,GSEA,KM analysis	CD4_Tcell	Plk1 Pathway/Aurora B Pathway/Fanconi Pathway/P53 Signaling Pathway Regulation Pathway/Myc Activ Pathway	NA	predicted
121	32850350	A Greedy Algorithm-Based Stem Cell LncRNA Signature Identifies a Novel Subgroup of Lung Adenocarcinoma Patients With Poor Prognosis	Front Oncol	2020	human	Lung	Lung adenocarcinoma	LUAD	NA	MYCNOS	MYCNOS	lncRNA	up-regulation	NA	TTF1,CAVEOLIN1,ASNS,CASPASE7CLEAVEDD198,BAX,CDK1,BIM,DUSP4,X4EBP1_pT37T46	TTF1,CAVEOLIN1,ASNS,CASPASE7CLEAVEDD198,BAX,CDK1,BIM,DUSP4,X4EBP1_pT37T46	NA	NA	NA	Prognosis value/High proliferative activity/Regulation of cell cycle/Cell proliferation/DNA replication/DNA repair,	High proliferative activity:Most of the proteins overexpressed in uLUAD were highly active in various cancer types	GO,GSEA,KM analysis	CD8_Tcell	Plk1 Pathway/Aurora B Pathway/Fanconi Pathway/P53 Signaling Pathway Regulation Pathway/Myc Activ Pathway	NA	predicted
122	32850350	A Greedy Algorithm-Based Stem Cell LncRNA Signature Identifies a Novel Subgroup of Lung Adenocarcinoma Patients With Poor Prognosis	Front Oncol	2020	human	Lung	Lung adenocarcinoma	LUAD	NA	MYCNOS	MYCNOS	lncRNA	up-regulation	NA	TTF1,CAVEOLIN1,ASNS,CASPASE7CLEAVEDD198,BAX,CDK1,BIM,DUSP4,X4EBP1_pT37T46	TTF1,CAVEOLIN1,ASNS,CASPASE7CLEAVEDD198,BAX,CDK1,BIM,DUSP4,X4EBP1_pT37T46	NA	NA	NA	Prognosis value/High proliferative activity/Regulation of cell cycle/Cell proliferation/DNA replication/DNA repair,	High proliferative activity:Most of the proteins overexpressed in uLUAD were highly active in various cancer types	GO,GSEA,KM analysis	CD4_Tcell	Plk1 Pathway/Aurora B Pathway/Fanconi Pathway/P53 Signaling Pathway Regulation Pathway/Myc Activ Pathway	NA	predicted
123	32850350	A Greedy Algorithm-Based Stem Cell LncRNA Signature Identifies a Novel Subgroup of Lung Adenocarcinoma Patients With Poor Prognosis	Front Oncol	2020	human	Lung	Lung adenocarcinoma	LUAD	NA	MAFA-AS1	MAFA-AS1	lncRNA	up-regulation	NA	TTF1,CAVEOLIN1,ASNS,CASPASE7CLEAVEDD198,BAX,CDK1,BIM,DUSP4,X4EBP1_pT37T46	TTF1,CAVEOLIN1,ASNS,CASPASE7CLEAVEDD198,BAX,CDK1,BIM,DUSP4,X4EBP1_pT37T46	NA	NA	NA	Prognosis value/High proliferative activity/Regulation of cell cycle/Cell proliferation/DNA replication/DNA repair,	High proliferative activity:Most of the proteins overexpressed in uLUAD were highly active in various cancer types	GO,GSEA,KM analysis	CD8_Tcell	Plk1 Pathway/Aurora B Pathway/Fanconi Pathway/P53 Signaling Pathway Regulation Pathway/Myc Activ Pathway	NA	predicted
124	32850350	A Greedy Algorithm-Based Stem Cell LncRNA Signature Identifies a Novel Subgroup of Lung Adenocarcinoma Patients With Poor Prognosis	Front Oncol	2020	human	Lung	Lung adenocarcinoma	LUAD	NA	MAFA-AS1	MAFA-AS1	lncRNA	up-regulation	NA	TTF1,CAVEOLIN1,ASNS,CASPASE7CLEAVEDD198,BAX,CDK1,BIM,DUSP4,X4EBP1_pT37T46	TTF1,CAVEOLIN1,ASNS,CASPASE7CLEAVEDD198,BAX,CDK1,BIM,DUSP4,X4EBP1_pT37T46	NA	NA	NA	Prognosis value/High proliferative activity/Regulation of cell cycle/Cell proliferation/DNA replication/DNA repair,	High proliferative activity:Most of the proteins overexpressed in uLUAD were highly active in various cancer types	GO,GSEA,KM analysis	CD4_Tcell	Plk1 Pathway/Aurora B Pathway/Fanconi Pathway/P53 Signaling Pathway Regulation Pathway/Myc Activ Pathway	NA	predicted
125	32850350	A Greedy Algorithm-Based Stem Cell LncRNA Signature Identifies a Novel Subgroup of Lung Adenocarcinoma Patients With Poor Prognosis	Front Oncol	2020	human	Lung	Lung adenocarcinoma	LUAD	NA	LL22NC03-104C7.1	LL22NC03-104C7.1	lncRNA	down-regulation	NA	TTF1,CAVEOLIN1,ASNS,CASPASE7CLEAVEDD198,BAX,CDK1,BIM,DUSP4,X4EBP1_pT37T46	TTF1,CAVEOLIN1,ASNS,CASPASE7CLEAVEDD198,BAX,CDK1,BIM,DUSP4,X4EBP1_pT37T46	NA	NA	NA	Prognosis value/High proliferative activity/Regulation of cell cycle/Cell proliferation/DNA replication/DNA repair,	High proliferative activity:Most of the proteins overexpressed in uLUAD were highly active in various cancer types	GO,GSEA,KM analysis	CD8_Tcell	Plk1 Pathway/Aurora B Pathway/Fanconi Pathway/P53 Signaling Pathway Regulation Pathway/Myc Activ Pathway	NA	predicted
126	32850350	A Greedy Algorithm-Based Stem Cell LncRNA Signature Identifies a Novel Subgroup of Lung Adenocarcinoma Patients With Poor Prognosis	Front Oncol	2020	human	Lung	Lung adenocarcinoma	LUAD	NA	LL22NC03-104C7.1	LL22NC03-104C7.1	lncRNA	down-regulation	NA	TTF1,CAVEOLIN1,ASNS,CASPASE7CLEAVEDD198,BAX,CDK1,BIM,DUSP4,X4EBP1_pT37T46	TTF1,CAVEOLIN1,ASNS,CASPASE7CLEAVEDD198,BAX,CDK1,BIM,DUSP4,X4EBP1_pT37T46	NA	NA	NA	Prognosis value/High proliferative activity/Regulation of cell cycle/Cell proliferation/DNA replication/DNA repair,	High proliferative activity:Most of the proteins overexpressed in uLUAD were highly active in various cancer types	GO,GSEA,KM analysis	CD4_Tcell	Plk1 Pathway/Aurora B Pathway/Fanconi Pathway/P53 Signaling Pathway Regulation Pathway/Myc Activ Pathway	NA	predicted
127	32850350	A Greedy Algorithm-Based Stem Cell LncRNA Signature Identifies a Novel Subgroup of Lung Adenocarcinoma Patients With Poor Prognosis	Front Oncol	2020	human	Lung	Lung adenocarcinoma	LUAD	NA	LINC01572	LINC01572	lncRNA	up-regulation	NA	TTF1,CAVEOLIN1,ASNS,CASPASE7CLEAVEDD198,BAX,CDK1,BIM,DUSP4,X4EBP1_pT37T46	TTF1,CAVEOLIN1,ASNS,CASPASE7CLEAVEDD198,BAX,CDK1,BIM,DUSP4,X4EBP1_pT37T46	NA	NA	NA	Prognosis value/High proliferative activity/Regulation of cell cycle/Cell proliferation/DNA replication/DNA repair,	High proliferative activity:Most of the proteins overexpressed in uLUAD were highly active in various cancer types	GO,GSEA,KM analysis	CD8_Tcell	Plk1 Pathway/Aurora B Pathway/Fanconi Pathway/P53 Signaling Pathway Regulation Pathway/Myc Activ Pathway	NA	predicted
128	32850350	A Greedy Algorithm-Based Stem Cell LncRNA Signature Identifies a Novel Subgroup of Lung Adenocarcinoma Patients With Poor Prognosis	Front Oncol	2020	human	Lung	Lung adenocarcinoma	LUAD	NA	LINC01572	LINC01572	lncRNA	up-regulation	NA	TTF1,CAVEOLIN1,ASNS,CASPASE7CLEAVEDD198,BAX,CDK1,BIM,DUSP4,X4EBP1_pT37T46	TTF1,CAVEOLIN1,ASNS,CASPASE7CLEAVEDD198,BAX,CDK1,BIM,DUSP4,X4EBP1_pT37T46	NA	NA	NA	Prognosis value/High proliferative activity/Regulation of cell cycle/Cell proliferation/DNA replication/DNA repair,	High proliferative activity:Most of the proteins overexpressed in uLUAD were highly active in various cancer types	GO,GSEA,KM analysis	CD4_Tcell	Plk1 Pathway/Aurora B Pathway/Fanconi Pathway/P53 Signaling Pathway Regulation Pathway/Myc Activ Pathway	NA	predicted
129	32850350	A Greedy Algorithm-Based Stem Cell LncRNA Signature Identifies a Novel Subgroup of Lung Adenocarcinoma Patients With Poor Prognosis	Front Oncol	2020	human	Lung	Lung adenocarcinoma	LUAD	NA	LINC01529	LINC01529	lncRNA	up-regulation	NA	TTF1,CAVEOLIN1,ASNS,CASPASE7CLEAVEDD198,BAX,CDK1,BIM,DUSP4,X4EBP1_pT37T46	TTF1,CAVEOLIN1,ASNS,CASPASE7CLEAVEDD198,BAX,CDK1,BIM,DUSP4,X4EBP1_pT37T46	NA	NA	NA	Prognosis value/High proliferative activity/Regulation of cell cycle/Cell proliferation/DNA replication/DNA repair,	High proliferative activity:Most of the proteins overexpressed in uLUAD were highly active in various cancer types	GO,GSEA,KM analysis	CD8_Tcell	Plk1 Pathway/Aurora B Pathway/Fanconi Pathway/P53 Signaling Pathway Regulation Pathway/Myc Activ Pathway	NA	predicted
130	32850350	A Greedy Algorithm-Based Stem Cell LncRNA Signature Identifies a Novel Subgroup of Lung Adenocarcinoma Patients With Poor Prognosis	Front Oncol	2020	human	Lung	Lung adenocarcinoma	LUAD	NA	LINC01529	LINC01529	lncRNA	up-regulation	NA	TTF1,CAVEOLIN1,ASNS,CASPASE7CLEAVEDD198,BAX,CDK1,BIM,DUSP4,X4EBP1_pT37T46	TTF1,CAVEOLIN1,ASNS,CASPASE7CLEAVEDD198,BAX,CDK1,BIM,DUSP4,X4EBP1_pT37T46	NA	NA	NA	Prognosis value/High proliferative activity/Regulation of cell cycle/Cell proliferation/DNA replication/DNA repair,	High proliferative activity:Most of the proteins overexpressed in uLUAD were highly active in various cancer types	GO,GSEA,KM analysis	CD4_Tcell	Plk1 Pathway/Aurora B Pathway/Fanconi Pathway/P53 Signaling Pathway Regulation Pathway/Myc Activ Pathway	NA	predicted
131	32850350	A Greedy Algorithm-Based Stem Cell LncRNA Signature Identifies a Novel Subgroup of Lung Adenocarcinoma Patients With Poor Prognosis	Front Oncol	2020	human	Lung	Lung adenocarcinoma	LUAD	NA	LINC01468	LINC01468	lncRNA	up-regulation	NA	TTF1,CAVEOLIN1,ASNS,CASPASE7CLEAVEDD198,BAX,CDK1,BIM,DUSP4,X4EBP1_pT37T46	TTF1,CAVEOLIN1,ASNS,CASPASE7CLEAVEDD198,BAX,CDK1,BIM,DUSP4,X4EBP1_pT37T46	NA	NA	NA	Prognosis value/High proliferative activity/Regulation of cell cycle/Cell proliferation/DNA replication/DNA repair,	High proliferative activity:Most of the proteins overexpressed in uLUAD were highly active in various cancer types	GO,GSEA,KM analysis	CD8_Tcell	Plk1 Pathway/Aurora B Pathway/Fanconi Pathway/P53 Signaling Pathway Regulation Pathway/Myc Activ Pathway	NA	predicted
132	32850350	A Greedy Algorithm-Based Stem Cell LncRNA Signature Identifies a Novel Subgroup of Lung Adenocarcinoma Patients With Poor Prognosis	Front Oncol	2020	human	Lung	Lung adenocarcinoma	LUAD	NA	LINC01468	LINC01468	lncRNA	up-regulation	NA	TTF1,CAVEOLIN1,ASNS,CASPASE7CLEAVEDD198,BAX,CDK1,BIM,DUSP4,X4EBP1_pT37T46	TTF1,CAVEOLIN1,ASNS,CASPASE7CLEAVEDD198,BAX,CDK1,BIM,DUSP4,X4EBP1_pT37T46	NA	NA	NA	Prognosis value/High proliferative activity/Regulation of cell cycle/Cell proliferation/DNA replication/DNA repair,	High proliferative activity:Most of the proteins overexpressed in uLUAD were highly active in various cancer types	GO,GSEA,KM analysis	CD4_Tcell	Plk1 Pathway/Aurora B Pathway/Fanconi Pathway/P53 Signaling Pathway Regulation Pathway/Myc Activ Pathway	NA	predicted
133	32850350	A Greedy Algorithm-Based Stem Cell LncRNA Signature Identifies a Novel Subgroup of Lung Adenocarcinoma Patients With Poor Prognosis	Front Oncol	2020	human	Lung	Lung adenocarcinoma	LUAD	NA	LINC01460	LINC01460	lncRNA	up-regulation	NA	TTF1,CAVEOLIN1,ASNS,CASPASE7CLEAVEDD198,BAX,CDK1,BIM,DUSP4,X4EBP1_pT37T46	TTF1,CAVEOLIN1,ASNS,CASPASE7CLEAVEDD198,BAX,CDK1,BIM,DUSP4,X4EBP1_pT37T46	NA	NA	NA	Prognosis value/High proliferative activity/Regulation of cell cycle/Cell proliferation/DNA replication/DNA repair,	High proliferative activity:Most of the proteins overexpressed in uLUAD were highly active in various cancer types	GO,GSEA,KM analysis	CD8_Tcell	Plk1 Pathway/Aurora B Pathway/Fanconi Pathway/P53 Signaling Pathway Regulation Pathway/Myc Activ Pathway	NA	predicted
134	32850350	A Greedy Algorithm-Based Stem Cell LncRNA Signature Identifies a Novel Subgroup of Lung Adenocarcinoma Patients With Poor Prognosis	Front Oncol	2020	human	Lung	Lung adenocarcinoma	LUAD	NA	LINC01460	LINC01460	lncRNA	up-regulation	NA	TTF1,CAVEOLIN1,ASNS,CASPASE7CLEAVEDD198,BAX,CDK1,BIM,DUSP4,X4EBP1_pT37T46	TTF1,CAVEOLIN1,ASNS,CASPASE7CLEAVEDD198,BAX,CDK1,BIM,DUSP4,X4EBP1_pT37T46	NA	NA	NA	Prognosis value/High proliferative activity/Regulation of cell cycle/Cell proliferation/DNA replication/DNA repair,	High proliferative activity:Most of the proteins overexpressed in uLUAD were highly active in various cancer types	GO,GSEA,KM analysis	CD4_Tcell	Plk1 Pathway/Aurora B Pathway/Fanconi Pathway/P53 Signaling Pathway Regulation Pathway/Myc Activ Pathway	NA	predicted
135	32850350	A Greedy Algorithm-Based Stem Cell LncRNA Signature Identifies a Novel Subgroup of Lung Adenocarcinoma Patients With Poor Prognosis	Front Oncol	2020	human	Lung	Lung adenocarcinoma	LUAD	NA	LINC01456	LINC01456	lncRNA	up-regulation	NA	TTF1,CAVEOLIN1,ASNS,CASPASE7CLEAVEDD198,BAX,CDK1,BIM,DUSP4,X4EBP1_pT37T46	TTF1,CAVEOLIN1,ASNS,CASPASE7CLEAVEDD198,BAX,CDK1,BIM,DUSP4,X4EBP1_pT37T46	NA	NA	NA	Prognosis value/High proliferative activity/Regulation of cell cycle/Cell proliferation/DNA replication/DNA repair,	High proliferative activity:Most of the proteins overexpressed in uLUAD were highly active in various cancer types	GO,GSEA,KM analysis	CD8_Tcell	Plk1 Pathway/Aurora B Pathway/Fanconi Pathway/P53 Signaling Pathway Regulation Pathway/Myc Activ Pathway	NA	predicted
136	32850350	A Greedy Algorithm-Based Stem Cell LncRNA Signature Identifies a Novel Subgroup of Lung Adenocarcinoma Patients With Poor Prognosis	Front Oncol	2020	human	Lung	Lung adenocarcinoma	LUAD	NA	LINC01456	LINC01456	lncRNA	up-regulation	NA	TTF1,CAVEOLIN1,ASNS,CASPASE7CLEAVEDD198,BAX,CDK1,BIM,DUSP4,X4EBP1_pT37T46	TTF1,CAVEOLIN1,ASNS,CASPASE7CLEAVEDD198,BAX,CDK1,BIM,DUSP4,X4EBP1_pT37T46	NA	NA	NA	Prognosis value/High proliferative activity/Regulation of cell cycle/Cell proliferation/DNA replication/DNA repair,	High proliferative activity:Most of the proteins overexpressed in uLUAD were highly active in various cancer types	GO,GSEA,KM analysis	CD4_Tcell	Plk1 Pathway/Aurora B Pathway/Fanconi Pathway/P53 Signaling Pathway Regulation Pathway/Myc Activ Pathway	NA	predicted
137	32850350	A Greedy Algorithm-Based Stem Cell LncRNA Signature Identifies a Novel Subgroup of Lung Adenocarcinoma Patients With Poor Prognosis	Front Oncol	2020	human	Lung	Lung adenocarcinoma	LUAD	NA	LINC01447	LINC01447	lncRNA	down-regulation	NA	TTF1,CAVEOLIN1,ASNS,CASPASE7CLEAVEDD198,BAX,CDK1,BIM,DUSP4,X4EBP1_pT37T46	TTF1,CAVEOLIN1,ASNS,CASPASE7CLEAVEDD198,BAX,CDK1,BIM,DUSP4,X4EBP1_pT37T46	NA	NA	NA	Prognosis value/High proliferative activity/Regulation of cell cycle/Cell proliferation/DNA replication/DNA repair,	High proliferative activity:Most of the proteins overexpressed in uLUAD were highly active in various cancer types	GO,GSEA,KM analysis	CD8_Tcell	Plk1 Pathway/Aurora B Pathway/Fanconi Pathway/P53 Signaling Pathway Regulation Pathway/Myc Activ Pathway	NA	predicted
138	32850350	A Greedy Algorithm-Based Stem Cell LncRNA Signature Identifies a Novel Subgroup of Lung Adenocarcinoma Patients With Poor Prognosis	Front Oncol	2020	human	Lung	Lung adenocarcinoma	LUAD	NA	LINC01447	LINC01447	lncRNA	down-regulation	NA	TTF1,CAVEOLIN1,ASNS,CASPASE7CLEAVEDD198,BAX,CDK1,BIM,DUSP4,X4EBP1_pT37T46	TTF1,CAVEOLIN1,ASNS,CASPASE7CLEAVEDD198,BAX,CDK1,BIM,DUSP4,X4EBP1_pT37T46	NA	NA	NA	Prognosis value/High proliferative activity/Regulation of cell cycle/Cell proliferation/DNA replication/DNA repair,	High proliferative activity:Most of the proteins overexpressed in uLUAD were highly active in various cancer types	GO,GSEA,KM analysis	CD4_Tcell	Plk1 Pathway/Aurora B Pathway/Fanconi Pathway/P53 Signaling Pathway Regulation Pathway/Myc Activ Pathway	NA	predicted
139	32850350	A Greedy Algorithm-Based Stem Cell LncRNA Signature Identifies a Novel Subgroup of Lung Adenocarcinoma Patients With Poor Prognosis	Front Oncol	2020	human	Lung	Lung adenocarcinoma	LUAD	NA	LINC01393	LINC01393	lncRNA	up-regulation	NA	TTF1,CAVEOLIN1,ASNS,CASPASE7CLEAVEDD198,BAX,CDK1,BIM,DUSP4,X4EBP1_pT37T46	TTF1,CAVEOLIN1,ASNS,CASPASE7CLEAVEDD198,BAX,CDK1,BIM,DUSP4,X4EBP1_pT37T46	NA	NA	NA	Prognosis value/High proliferative activity/Regulation of cell cycle/Cell proliferation/DNA replication/DNA repair,	High proliferative activity:Most of the proteins overexpressed in uLUAD were highly active in various cancer types	GO,GSEA,KM analysis	CD8_Tcell	Plk1 Pathway/Aurora B Pathway/Fanconi Pathway/P53 Signaling Pathway Regulation Pathway/Myc Activ Pathway	NA	predicted
140	32850350	A Greedy Algorithm-Based Stem Cell LncRNA Signature Identifies a Novel Subgroup of Lung Adenocarcinoma Patients With Poor Prognosis	Front Oncol	2020	human	Lung	Lung adenocarcinoma	LUAD	NA	LINC01393	LINC01393	lncRNA	up-regulation	NA	TTF1,CAVEOLIN1,ASNS,CASPASE7CLEAVEDD198,BAX,CDK1,BIM,DUSP4,X4EBP1_pT37T46	TTF1,CAVEOLIN1,ASNS,CASPASE7CLEAVEDD198,BAX,CDK1,BIM,DUSP4,X4EBP1_pT37T46	NA	NA	NA	Prognosis value/High proliferative activity/Regulation of cell cycle/Cell proliferation/DNA replication/DNA repair,	High proliferative activity:Most of the proteins overexpressed in uLUAD were highly active in various cancer types	GO,GSEA,KM analysis	CD4_Tcell	Plk1 Pathway/Aurora B Pathway/Fanconi Pathway/P53 Signaling Pathway Regulation Pathway/Myc Activ Pathway	NA	predicted
141	32850350	A Greedy Algorithm-Based Stem Cell LncRNA Signature Identifies a Novel Subgroup of Lung Adenocarcinoma Patients With Poor Prognosis	Front Oncol	2020	human	Lung	Lung adenocarcinoma	LUAD	NA	LINC01356	LINC01356	lncRNA	up-regulation	NA	TTF1,CAVEOLIN1,ASNS,CASPASE7CLEAVEDD198,BAX,CDK1,BIM,DUSP4,X4EBP1_pT37T46	TTF1,CAVEOLIN1,ASNS,CASPASE7CLEAVEDD198,BAX,CDK1,BIM,DUSP4,X4EBP1_pT37T46	NA	NA	NA	Prognosis value/High proliferative activity/Regulation of cell cycle/Cell proliferation/DNA replication/DNA repair,	High proliferative activity:Most of the proteins overexpressed in uLUAD were highly active in various cancer types	GO,GSEA,KM analysis	CD8_Tcell	Plk1 Pathway/Aurora B Pathway/Fanconi Pathway/P53 Signaling Pathway Regulation Pathway/Myc Activ Pathway	NA	predicted
142	32850350	A Greedy Algorithm-Based Stem Cell LncRNA Signature Identifies a Novel Subgroup of Lung Adenocarcinoma Patients With Poor Prognosis	Front Oncol	2020	human	Lung	Lung adenocarcinoma	LUAD	NA	LINC01356	LINC01356	lncRNA	up-regulation	NA	TTF1,CAVEOLIN1,ASNS,CASPASE7CLEAVEDD198,BAX,CDK1,BIM,DUSP4,X4EBP1_pT37T46	TTF1,CAVEOLIN1,ASNS,CASPASE7CLEAVEDD198,BAX,CDK1,BIM,DUSP4,X4EBP1_pT37T46	NA	NA	NA	Prognosis value/High proliferative activity/Regulation of cell cycle/Cell proliferation/DNA replication/DNA repair,	High proliferative activity:Most of the proteins overexpressed in uLUAD were highly active in various cancer types	GO,GSEA,KM analysis	CD4_Tcell	Plk1 Pathway/Aurora B Pathway/Fanconi Pathway/P53 Signaling Pathway Regulation Pathway/Myc Activ Pathway	NA	predicted
143	32850350	A Greedy Algorithm-Based Stem Cell LncRNA Signature Identifies a Novel Subgroup of Lung Adenocarcinoma Patients With Poor Prognosis	Front Oncol	2020	human	Lung	Lung adenocarcinoma	LUAD	NA	LINC01271	LINC01271	lncRNA	up-regulation	NA	TTF1,CAVEOLIN1,ASNS,CASPASE7CLEAVEDD198,BAX,CDK1,BIM,DUSP4,X4EBP1_pT37T46	TTF1,CAVEOLIN1,ASNS,CASPASE7CLEAVEDD198,BAX,CDK1,BIM,DUSP4,X4EBP1_pT37T46	NA	NA	NA	Prognosis value/High proliferative activity/Regulation of cell cycle/Cell proliferation/DNA replication/DNA repair,	High proliferative activity:Most of the proteins overexpressed in uLUAD were highly active in various cancer types	GO,GSEA,KM analysis	CD8_Tcell	Plk1 Pathway/Aurora B Pathway/Fanconi Pathway/P53 Signaling Pathway Regulation Pathway/Myc Activ Pathway	NA	predicted
144	32850350	A Greedy Algorithm-Based Stem Cell LncRNA Signature Identifies a Novel Subgroup of Lung Adenocarcinoma Patients With Poor Prognosis	Front Oncol	2020	human	Lung	Lung adenocarcinoma	LUAD	NA	LINC01271	LINC01271	lncRNA	up-regulation	NA	TTF1,CAVEOLIN1,ASNS,CASPASE7CLEAVEDD198,BAX,CDK1,BIM,DUSP4,X4EBP1_pT37T46	TTF1,CAVEOLIN1,ASNS,CASPASE7CLEAVEDD198,BAX,CDK1,BIM,DUSP4,X4EBP1_pT37T46	NA	NA	NA	Prognosis value/High proliferative activity/Regulation of cell cycle/Cell proliferation/DNA replication/DNA repair,	High proliferative activity:Most of the proteins overexpressed in uLUAD were highly active in various cancer types	GO,GSEA,KM analysis	CD4_Tcell	Plk1 Pathway/Aurora B Pathway/Fanconi Pathway/P53 Signaling Pathway Regulation Pathway/Myc Activ Pathway	NA	predicted
145	32850350	A Greedy Algorithm-Based Stem Cell LncRNA Signature Identifies a Novel Subgroup of Lung Adenocarcinoma Patients With Poor Prognosis	Front Oncol	2020	human	Lung	Lung adenocarcinoma	LUAD	NA	LINC01249	LINC01249	lncRNA	up-regulation	NA	TTF1,CAVEOLIN1,ASNS,CASPASE7CLEAVEDD198,BAX,CDK1,BIM,DUSP4,X4EBP1_pT37T46	TTF1,CAVEOLIN1,ASNS,CASPASE7CLEAVEDD198,BAX,CDK1,BIM,DUSP4,X4EBP1_pT37T46	NA	NA	NA	Prognosis value/High proliferative activity/Regulation of cell cycle/Cell proliferation/DNA replication/DNA repair,	High proliferative activity:Most of the proteins overexpressed in uLUAD were highly active in various cancer types	GO,GSEA,KM analysis	CD8_Tcell	Plk1 Pathway/Aurora B Pathway/Fanconi Pathway/P53 Signaling Pathway Regulation Pathway/Myc Activ Pathway	NA	predicted
146	32850350	A Greedy Algorithm-Based Stem Cell LncRNA Signature Identifies a Novel Subgroup of Lung Adenocarcinoma Patients With Poor Prognosis	Front Oncol	2020	human	Lung	Lung adenocarcinoma	LUAD	NA	LINC01249	LINC01249	lncRNA	up-regulation	NA	TTF1,CAVEOLIN1,ASNS,CASPASE7CLEAVEDD198,BAX,CDK1,BIM,DUSP4,X4EBP1_pT37T46	TTF1,CAVEOLIN1,ASNS,CASPASE7CLEAVEDD198,BAX,CDK1,BIM,DUSP4,X4EBP1_pT37T46	NA	NA	NA	Prognosis value/High proliferative activity/Regulation of cell cycle/Cell proliferation/DNA replication/DNA repair,	High proliferative activity:Most of the proteins overexpressed in uLUAD were highly active in various cancer types	GO,GSEA,KM analysis	CD4_Tcell	Plk1 Pathway/Aurora B Pathway/Fanconi Pathway/P53 Signaling Pathway Regulation Pathway/Myc Activ Pathway	NA	predicted
153	29553098	Association of biobehavioral factors with non-coding RNAs in cervical cancer	Biosci Trends	2018	human	Cervix	Cervical squamous cell carcinoma and endocervical adenocarcinoma	CESC	NA	AC005077.14	AC005077.14	lncRNA	down-regulation	NA	MIER1	MIER1	NA	NA	NA	Adaptive immune response/Regulation of immune response/Protein heterodimerization activity/Transmembrane signaling receptor activity/Systemic lupus erythematosus regulation	NA	GO,KEGG	NA	Antigen Processing And Presentation/Nk Cell Mediated Cytotoxicity	NA	predicted
148	32850350	A Greedy Algorithm-Based Stem Cell LncRNA Signature Identifies a Novel Subgroup of Lung Adenocarcinoma Patients With Poor Prognosis	Front Oncol	2020	human	Lung	Lung adenocarcinoma	LUAD	NA	LINC01234	LINC01234	lncRNA	up-regulation	NA	TTF1,CAVEOLIN1,ASNS,CASPASE7CLEAVEDD198,BAX,CDK1,BIM,DUSP4,X4EBP1_pT37T46	TTF1,CAVEOLIN1,ASNS,CASPASE7CLEAVEDD198,BAX,CDK1,BIM,DUSP4,X4EBP1_pT37T46	NA	NA	NA	Prognosis value/High proliferative activity/Regulation of cell cycle/Cell proliferation/DNA replication/DNA repair,	High proliferative activity:Most of the proteins overexpressed in uLUAD were highly active in various cancer types	GO,GSEA,KM analysis	CD8_Tcell	Plk1 Pathway/Aurora B Pathway/Fanconi Pathway/P53 Signaling Pathway Regulation Pathway/Myc Activ Pathway	NA	predicted
154	29553098	Association of biobehavioral factors with non-coding RNAs in cervical cancer	Biosci Trends	2018	human	Cervix	Cervical squamous cell carcinoma and endocervical adenocarcinoma	CESC	NA	AC005077.14	AC005077.14	lncRNA	down-regulation	NA	NEB	NEB	NA	NA	NA	Adaptive immune response/Regulation of immune response/Protein heterodimerization activity/Transmembrane signaling receptor activity/Systemic lupus erythematosus regulation	NA	GO,KEGG	NA	Antigen Processing And Presentation/Nk Cell Mediated Cytotoxicity	NA	predicted
150	32850350	A Greedy Algorithm-Based Stem Cell LncRNA Signature Identifies a Novel Subgroup of Lung Adenocarcinoma Patients With Poor Prognosis	Front Oncol	2020	human	Lung	Lung adenocarcinoma	LUAD	NA	LINC01234	LINC01234	lncRNA	up-regulation	NA	TTF1,CAVEOLIN1,ASNS,CASPASE7CLEAVEDD198,BAX,CDK1,BIM,DUSP4,X4EBP1_pT37T46	TTF1,CAVEOLIN1,ASNS,CASPASE7CLEAVEDD198,BAX,CDK1,BIM,DUSP4,X4EBP1_pT37T46	NA	NA	NA	Prognosis value/High proliferative activity/Regulation of cell cycle/Cell proliferation/DNA replication/DNA repair,	High proliferative activity:Most of the proteins overexpressed in uLUAD were highly active in various cancer types	GO,GSEA,KM analysis	CD4_Tcell	Plk1 Pathway/Aurora B Pathway/Fanconi Pathway/P53 Signaling Pathway Regulation Pathway/Myc Activ Pathway	NA	predicted
151	32850350	A Greedy Algorithm-Based Stem Cell LncRNA Signature Identifies a Novel Subgroup of Lung Adenocarcinoma Patients With Poor Prognosis	Front Oncol	2020	human	Lung	Lung adenocarcinoma	LUAD	NA	LINC01194	LINC01194	lncRNA	up-regulation	NA	TTF1,CAVEOLIN1,ASNS,CASPASE7CLEAVEDD198,BAX,CDK1,BIM,DUSP4,X4EBP1_pT37T46	TTF1,CAVEOLIN1,ASNS,CASPASE7CLEAVEDD198,BAX,CDK1,BIM,DUSP4,X4EBP1_pT37T46	NA	NA	NA	Prognosis value/High proliferative activity/Regulation of cell cycle/Cell proliferation/DNA replication/DNA repair,	High proliferative activity:Most of the proteins overexpressed in uLUAD were highly active in various cancer types	GO,GSEA,KM analysis	CD8_Tcell	Plk1 Pathway/Aurora B Pathway/Fanconi Pathway/P53 Signaling Pathway Regulation Pathway/Myc Activ Pathway	NA	predicted
152	32850350	A Greedy Algorithm-Based Stem Cell LncRNA Signature Identifies a Novel Subgroup of Lung Adenocarcinoma Patients With Poor Prognosis	Front Oncol	2020	human	Lung	Lung adenocarcinoma	LUAD	NA	LINC01194	LINC01194	lncRNA	up-regulation	NA	TTF1,CAVEOLIN1,ASNS,CASPASE7CLEAVEDD198,BAX,CDK1,BIM,DUSP4,X4EBP1_pT37T46	TTF1,CAVEOLIN1,ASNS,CASPASE7CLEAVEDD198,BAX,CDK1,BIM,DUSP4,X4EBP1_pT37T46	NA	NA	NA	Prognosis value/High proliferative activity/Regulation of cell cycle/Cell proliferation/DNA replication/DNA repair,	High proliferative activity:Most of the proteins overexpressed in uLUAD were highly active in various cancer types	GO,GSEA,KM analysis	CD4_Tcell	Plk1 Pathway/Aurora B Pathway/Fanconi Pathway/P53 Signaling Pathway Regulation Pathway/Myc Activ Pathway	NA	predicted
153	32850350	A Greedy Algorithm-Based Stem Cell LncRNA Signature Identifies a Novel Subgroup of Lung Adenocarcinoma Patients With Poor Prognosis	Front Oncol	2020	human	Lung	Lung adenocarcinoma	LUAD	NA	LINC01082	LINC01082	lncRNA	down-regulation	NA	TTF1,CAVEOLIN1,ASNS,CASPASE7CLEAVEDD198,BAX,CDK1,BIM,DUSP4,X4EBP1_pT37T46	TTF1,CAVEOLIN1,ASNS,CASPASE7CLEAVEDD198,BAX,CDK1,BIM,DUSP4,X4EBP1_pT37T46	NA	NA	NA	Prognosis value/High proliferative activity/Regulation of cell cycle/Cell proliferation/DNA replication/DNA repair,	High proliferative activity:Most of the proteins overexpressed in uLUAD were highly active in various cancer types	GO,GSEA,KM analysis	CD8_Tcell	Plk1 Pathway/Aurora B Pathway/Fanconi Pathway/P53 Signaling Pathway Regulation Pathway/Myc Activ Pathway	NA	predicted
154	32850350	A Greedy Algorithm-Based Stem Cell LncRNA Signature Identifies a Novel Subgroup of Lung Adenocarcinoma Patients With Poor Prognosis	Front Oncol	2020	human	Lung	Lung adenocarcinoma	LUAD	NA	LINC01082	LINC01082	lncRNA	down-regulation	NA	TTF1,CAVEOLIN1,ASNS,CASPASE7CLEAVEDD198,BAX,CDK1,BIM,DUSP4,X4EBP1_pT37T46	TTF1,CAVEOLIN1,ASNS,CASPASE7CLEAVEDD198,BAX,CDK1,BIM,DUSP4,X4EBP1_pT37T46	NA	NA	NA	Prognosis value/High proliferative activity/Regulation of cell cycle/Cell proliferation/DNA replication/DNA repair,	High proliferative activity:Most of the proteins overexpressed in uLUAD were highly active in various cancer types	GO,GSEA,KM analysis	CD4_Tcell	Plk1 Pathway/Aurora B Pathway/Fanconi Pathway/P53 Signaling Pathway Regulation Pathway/Myc Activ Pathway	NA	predicted
155	32850350	A Greedy Algorithm-Based Stem Cell LncRNA Signature Identifies a Novel Subgroup of Lung Adenocarcinoma Patients With Poor Prognosis	Front Oncol	2020	human	Lung	Lung adenocarcinoma	LUAD	NA	LINC01070	LINC01070	lncRNA	down-regulation	NA	TTF1,CAVEOLIN1,ASNS,CASPASE7CLEAVEDD198,BAX,CDK1,BIM,DUSP4,X4EBP1_pT37T46	TTF1,CAVEOLIN1,ASNS,CASPASE7CLEAVEDD198,BAX,CDK1,BIM,DUSP4,X4EBP1_pT37T46	NA	NA	NA	Prognosis value/High proliferative activity/Regulation of cell cycle/Cell proliferation/DNA replication/DNA repair,	High proliferative activity:Most of the proteins overexpressed in uLUAD were highly active in various cancer types	GO,GSEA,KM analysis	CD8_Tcell	Plk1 Pathway/Aurora B Pathway/Fanconi Pathway/P53 Signaling Pathway Regulation Pathway/Myc Activ Pathway	NA	predicted
156	32850350	A Greedy Algorithm-Based Stem Cell LncRNA Signature Identifies a Novel Subgroup of Lung Adenocarcinoma Patients With Poor Prognosis	Front Oncol	2020	human	Lung	Lung adenocarcinoma	LUAD	NA	LINC01070	LINC01070	lncRNA	down-regulation	NA	TTF1,CAVEOLIN1,ASNS,CASPASE7CLEAVEDD198,BAX,CDK1,BIM,DUSP4,X4EBP1_pT37T46	TTF1,CAVEOLIN1,ASNS,CASPASE7CLEAVEDD198,BAX,CDK1,BIM,DUSP4,X4EBP1_pT37T46	NA	NA	NA	Prognosis value/High proliferative activity/Regulation of cell cycle/Cell proliferation/DNA replication/DNA repair,	High proliferative activity:Most of the proteins overexpressed in uLUAD were highly active in various cancer types	GO,GSEA,KM analysis	CD4_Tcell	Plk1 Pathway/Aurora B Pathway/Fanconi Pathway/P53 Signaling Pathway Regulation Pathway/Myc Activ Pathway	NA	predicted
157	32850350	A Greedy Algorithm-Based Stem Cell LncRNA Signature Identifies a Novel Subgroup of Lung Adenocarcinoma Patients With Poor Prognosis	Front Oncol	2020	human	Lung	Lung adenocarcinoma	LUAD	NA	LINC01060	LINC01060	lncRNA	up-regulation	NA	TTF1,CAVEOLIN1,ASNS,CASPASE7CLEAVEDD198,BAX,CDK1,BIM,DUSP4,X4EBP1_pT37T46	TTF1,CAVEOLIN1,ASNS,CASPASE7CLEAVEDD198,BAX,CDK1,BIM,DUSP4,X4EBP1_pT37T46	NA	NA	NA	Prognosis value/High proliferative activity/Regulation of cell cycle/Cell proliferation/DNA replication/DNA repair,	High proliferative activity:Most of the proteins overexpressed in uLUAD were highly active in various cancer types	GO,GSEA,KM analysis	CD8_Tcell	Plk1 Pathway/Aurora B Pathway/Fanconi Pathway/P53 Signaling Pathway Regulation Pathway/Myc Activ Pathway	NA	predicted
158	32850350	A Greedy Algorithm-Based Stem Cell LncRNA Signature Identifies a Novel Subgroup of Lung Adenocarcinoma Patients With Poor Prognosis	Front Oncol	2020	human	Lung	Lung adenocarcinoma	LUAD	NA	LINC01060	LINC01060	lncRNA	up-regulation	NA	TTF1,CAVEOLIN1,ASNS,CASPASE7CLEAVEDD198,BAX,CDK1,BIM,DUSP4,X4EBP1_pT37T46	TTF1,CAVEOLIN1,ASNS,CASPASE7CLEAVEDD198,BAX,CDK1,BIM,DUSP4,X4EBP1_pT37T46	NA	NA	NA	Prognosis value/High proliferative activity/Regulation of cell cycle/Cell proliferation/DNA replication/DNA repair,	High proliferative activity:Most of the proteins overexpressed in uLUAD were highly active in various cancer types	GO,GSEA,KM analysis	CD4_Tcell	Plk1 Pathway/Aurora B Pathway/Fanconi Pathway/P53 Signaling Pathway Regulation Pathway/Myc Activ Pathway	NA	predicted
159	32850350	A Greedy Algorithm-Based Stem Cell LncRNA Signature Identifies a Novel Subgroup of Lung Adenocarcinoma Patients With Poor Prognosis	Front Oncol	2020	human	Lung	Lung adenocarcinoma	LUAD	NA	LINC01021	LINC01021	lncRNA	up-regulation	NA	TTF1,CAVEOLIN1,ASNS,CASPASE7CLEAVEDD198,BAX,CDK1,BIM,DUSP4,X4EBP1_pT37T46	TTF1,CAVEOLIN1,ASNS,CASPASE7CLEAVEDD198,BAX,CDK1,BIM,DUSP4,X4EBP1_pT37T46	NA	NA	NA	Prognosis value/High proliferative activity/Regulation of cell cycle/Cell proliferation/DNA replication/DNA repair,	High proliferative activity:Most of the proteins overexpressed in uLUAD were highly active in various cancer types	GO,GSEA,KM analysis	CD8_Tcell	Plk1 Pathway/Aurora B Pathway/Fanconi Pathway/P53 Signaling Pathway Regulation Pathway/Myc Activ Pathway	NA	predicted
160	32850350	A Greedy Algorithm-Based Stem Cell LncRNA Signature Identifies a Novel Subgroup of Lung Adenocarcinoma Patients With Poor Prognosis	Front Oncol	2020	human	Lung	Lung adenocarcinoma	LUAD	NA	LINC01021	LINC01021	lncRNA	up-regulation	NA	TTF1,CAVEOLIN1,ASNS,CASPASE7CLEAVEDD198,BAX,CDK1,BIM,DUSP4,X4EBP1_pT37T46	TTF1,CAVEOLIN1,ASNS,CASPASE7CLEAVEDD198,BAX,CDK1,BIM,DUSP4,X4EBP1_pT37T46	NA	NA	NA	Prognosis value/High proliferative activity/Regulation of cell cycle/Cell proliferation/DNA replication/DNA repair,	High proliferative activity:Most of the proteins overexpressed in uLUAD were highly active in various cancer types	GO,GSEA,KM analysis	CD4_Tcell	Plk1 Pathway/Aurora B Pathway/Fanconi Pathway/P53 Signaling Pathway Regulation Pathway/Myc Activ Pathway	NA	predicted
168	32850350	A Greedy Algorithm-Based Stem Cell LncRNA Signature Identifies a Novel Subgroup of Lung Adenocarcinoma Patients With Poor Prognosis	Front Oncol	2020	human	Lung	Lung adenocarcinoma	LUAD	NA	AC005330.2	AC005330.2	lncRNA	up-regulation	NA	TTF1,CAVEOLIN1,ASNS,CASPASE7CLEAVEDD198,BAX,CDK1,BIM,DUSP4,X4EBP1_pT37T46	TTF1,CAVEOLIN1,ASNS,CASPASE7CLEAVEDD198,BAX,CDK1,BIM,DUSP4,X4EBP1_pT37T46	NA	NA	NA	Prognosis value/High proliferative activity/Regulation of cell cycle/Cell proliferation/DNA replication/DNA repair,	High proliferative activity:Most of the proteins overexpressed in uLUAD were highly active in various cancer types	GO,GSEA,KM analysis	CD4_Tcell	Plk1 Pathway/Aurora B Pathway/Fanconi Pathway/P53 Signaling Pathway Regulation Pathway/Myc Activ Pathway	NA	predicted
162	32850350	A Greedy Algorithm-Based Stem Cell LncRNA Signature Identifies a Novel Subgroup of Lung Adenocarcinoma Patients With Poor Prognosis	Front Oncol	2020	human	Lung	Lung adenocarcinoma	LUAD	NA	LINC00862	LINC00862	lncRNA	up-regulation	NA	TTF1,CAVEOLIN1,ASNS,CASPASE7CLEAVEDD198,BAX,CDK1,BIM,DUSP4,X4EBP1_pT37T46	TTF1,CAVEOLIN1,ASNS,CASPASE7CLEAVEDD198,BAX,CDK1,BIM,DUSP4,X4EBP1_pT37T46	NA	NA	NA	Prognosis value/High proliferative activity/Regulation of cell cycle/Cell proliferation/DNA replication/DNA repair,	High proliferative activity:Most of the proteins overexpressed in uLUAD were highly active in various cancer types	GO,GSEA,KM analysis	CD8_Tcell	Plk1 Pathway/Aurora B Pathway/Fanconi Pathway/P53 Signaling Pathway Regulation Pathway/Myc Activ Pathway	NA	predicted
163	32850350	A Greedy Algorithm-Based Stem Cell LncRNA Signature Identifies a Novel Subgroup of Lung Adenocarcinoma Patients With Poor Prognosis	Front Oncol	2020	human	Lung	Lung adenocarcinoma	LUAD	NA	LINC00862	LINC00862	lncRNA	up-regulation	NA	TTF1,CAVEOLIN1,ASNS,CASPASE7CLEAVEDD198,BAX,CDK1,BIM,DUSP4,X4EBP1_pT37T46	TTF1,CAVEOLIN1,ASNS,CASPASE7CLEAVEDD198,BAX,CDK1,BIM,DUSP4,X4EBP1_pT37T46	NA	NA	NA	Prognosis value/High proliferative activity/Regulation of cell cycle/Cell proliferation/DNA replication/DNA repair,	High proliferative activity:Most of the proteins overexpressed in uLUAD were highly active in various cancer types	GO,GSEA,KM analysis	CD4_Tcell	Plk1 Pathway/Aurora B Pathway/Fanconi Pathway/P53 Signaling Pathway Regulation Pathway/Myc Activ Pathway	NA	predicted
169	32646047	Protein Coding and Long Noncoding RNA (lncRNA) Transcriptional Landscape in SARS-CoV-2 Infected Bronchial Epithelial Cells Highlight a Role for Interferon and Inflammatory Response	Genes (Basel)	2019	human	NA	NA	NA	NA	AC005332.3	AC005332.3	lncRNA	down-regulation	NA	IFN	IRF9,IFIT1,IFIT2,IFIT3,IFITM1,MX1,OAS2,OAS3,IFI44,IFI44L	NA	NA	NA	Immune response related/negative regulation of viral genome replication/activation of JUN	NA	GO	NA	Nf-ĸb Signaling Pathway	NA	predicted
165	32850350	A Greedy Algorithm-Based Stem Cell LncRNA Signature Identifies a Novel Subgroup of Lung Adenocarcinoma Patients With Poor Prognosis	Front Oncol	2020	human	Lung	Lung adenocarcinoma	LUAD	NA	LINC00858	LINC00858	lncRNA	up-regulation	NA	TTF1,CAVEOLIN1,ASNS,CASPASE7CLEAVEDD198,BAX,CDK1,BIM,DUSP4,X4EBP1_pT37T46	TTF1,CAVEOLIN1,ASNS,CASPASE7CLEAVEDD198,BAX,CDK1,BIM,DUSP4,X4EBP1_pT37T46	NA	NA	NA	Prognosis value/High proliferative activity/Regulation of cell cycle/Cell proliferation/DNA replication/DNA repair,	High proliferative activity:Most of the proteins overexpressed in uLUAD were highly active in various cancer types	GO,GSEA,KM analysis	CD8_Tcell	Plk1 Pathway/Aurora B Pathway/Fanconi Pathway/P53 Signaling Pathway Regulation Pathway/Myc Activ Pathway	NA	predicted
170	32445554	Construction of immune-related and prognostic lncRNA clusters and identification of their immune and genomic alterations characteristics in lung adenocarcinoma samples	Aging (Albany NY)	2020	human	Lung	Lung adenocarcinoma	LUAD	NA	AC005332.4	AC005332.4	lncRNA	NA	NA	TTN,MUC16,RYR2,TP53,KRAS	TTN,MUC16,RYR2,TP53,KRAS	NA	NA	NA	Prognosis value/Immune cell infiltrating related	Immune cell infiltrating related:The relative levels of immune cell types in cluster 1 were higher than the cluster 2	CIBERSORT	Macrophages M0	TGFβ Pathway/Firestein Ctnnb1 Pathway/	NA	predicted
167	32850350	A Greedy Algorithm-Based Stem Cell LncRNA Signature Identifies a Novel Subgroup of Lung Adenocarcinoma Patients With Poor Prognosis	Front Oncol	2020	human	Lung	Lung adenocarcinoma	LUAD	NA	LINC00858	LINC00858	lncRNA	up-regulation	NA	TTF1,CAVEOLIN1,ASNS,CASPASE7CLEAVEDD198,BAX,CDK1,BIM,DUSP4,X4EBP1_pT37T46	TTF1,CAVEOLIN1,ASNS,CASPASE7CLEAVEDD198,BAX,CDK1,BIM,DUSP4,X4EBP1_pT37T46	NA	NA	NA	Prognosis value/High proliferative activity/Regulation of cell cycle/Cell proliferation/DNA replication/DNA repair,	High proliferative activity:Most of the proteins overexpressed in uLUAD were highly active in various cancer types	GO,GSEA,KM analysis	CD4_Tcell	Plk1 Pathway/Aurora B Pathway/Fanconi Pathway/P53 Signaling Pathway Regulation Pathway/Myc Activ Pathway	NA	predicted
171	32445554	Construction of immune-related and prognostic lncRNA clusters and identification of their immune and genomic alterations characteristics in lung adenocarcinoma samples	Aging (Albany NY)	2020	human	Lung	Lung adenocarcinoma	LUAD	NA	AC005332.4	AC005332.4	lncRNA	NA	NA	TTN,MUC16,RYR2,TP53,KRAS	TTN,MUC16,RYR2,TP53,KRAS	NA	NA	NA	Prognosis value/Immune cell infiltrating related	Immune cell infiltrating related:The relative levels of immune cell types in cluster 1 were higher than the cluster 2	CIBERSORT	Mast cells	TGFβ Pathway/Firestein Ctnnb1 Pathway/	NA	predicted
169	32850350	A Greedy Algorithm-Based Stem Cell LncRNA Signature Identifies a Novel Subgroup of Lung Adenocarcinoma Patients With Poor Prognosis	Front Oncol	2020	human	Lung	Lung adenocarcinoma	LUAD	NA	LINC00844	LINC00844	lncRNA	down-regulation	NA	TTF1,CAVEOLIN1,ASNS,CASPASE7CLEAVEDD198,BAX,CDK1,BIM,DUSP4,X4EBP1_pT37T46	TTF1,CAVEOLIN1,ASNS,CASPASE7CLEAVEDD198,BAX,CDK1,BIM,DUSP4,X4EBP1_pT37T46	NA	NA	NA	Prognosis value/High proliferative activity/Regulation of cell cycle/Cell proliferation/DNA replication/DNA repair,	High proliferative activity:Most of the proteins overexpressed in uLUAD were highly active in various cancer types	GO,GSEA,KM analysis	CD8_Tcell	Plk1 Pathway/Aurora B Pathway/Fanconi Pathway/P53 Signaling Pathway Regulation Pathway/Myc Activ Pathway	NA	predicted
172	32445554	Construction of immune-related and prognostic lncRNA clusters and identification of their immune and genomic alterations characteristics in lung adenocarcinoma samples	Aging (Albany NY)	2020	human	Lung	Lung adenocarcinoma	LUAD	NA	AC005332.4	AC005332.4	lncRNA	NA	NA	TTN,MUC16,RYR2,TP53,KRAS	TTN,MUC16,RYR2,TP53,KRAS	NA	NA	NA	Prognosis value/Immune cell infiltrating related	Immune cell infiltrating related:The relative levels of immune cell types in cluster 1 were higher than the cluster 2	CIBERSORT	Neutrophils	TGFβ Pathway/Firestein Ctnnb1 Pathway/	NA	predicted
171	32850350	A Greedy Algorithm-Based Stem Cell LncRNA Signature Identifies a Novel Subgroup of Lung Adenocarcinoma Patients With Poor Prognosis	Front Oncol	2020	human	Lung	Lung adenocarcinoma	LUAD	NA	LINC00844	LINC00844	lncRNA	down-regulation	NA	TTF1,CAVEOLIN1,ASNS,CASPASE7CLEAVEDD198,BAX,CDK1,BIM,DUSP4,X4EBP1_pT37T46	TTF1,CAVEOLIN1,ASNS,CASPASE7CLEAVEDD198,BAX,CDK1,BIM,DUSP4,X4EBP1_pT37T46	NA	NA	NA	Prognosis value/High proliferative activity/Regulation of cell cycle/Cell proliferation/DNA replication/DNA repair,	High proliferative activity:Most of the proteins overexpressed in uLUAD were highly active in various cancer types	GO,GSEA,KM analysis	CD4_Tcell	Plk1 Pathway/Aurora B Pathway/Fanconi Pathway/P53 Signaling Pathway Regulation Pathway/Myc Activ Pathway	NA	predicted
172	32850350	A Greedy Algorithm-Based Stem Cell LncRNA Signature Identifies a Novel Subgroup of Lung Adenocarcinoma Patients With Poor Prognosis	Front Oncol	2020	human	Lung	Lung adenocarcinoma	LUAD	NA	LINC00659	LINC00659	lncRNA	up-regulation	NA	TTF1,CAVEOLIN1,ASNS,CASPASE7CLEAVEDD198,BAX,CDK1,BIM,DUSP4,X4EBP1_pT37T46	TTF1,CAVEOLIN1,ASNS,CASPASE7CLEAVEDD198,BAX,CDK1,BIM,DUSP4,X4EBP1_pT37T46	NA	NA	NA	Prognosis value/High proliferative activity/Regulation of cell cycle/Cell proliferation/DNA replication/DNA repair,	High proliferative activity:Most of the proteins overexpressed in uLUAD were highly active in various cancer types	GO,GSEA,KM analysis	CD8_Tcell	Plk1 Pathway/Aurora B Pathway/Fanconi Pathway/P53 Signaling Pathway Regulation Pathway/Myc Activ Pathway	NA	predicted
175	32850350	A Greedy Algorithm-Based Stem Cell LncRNA Signature Identifies a Novel Subgroup of Lung Adenocarcinoma Patients With Poor Prognosis	Front Oncol	2020	human	Lung	Lung adenocarcinoma	LUAD	NA	AC005537.2	AC005537.2	lncRNA	up-regulation	NA	TTF1,CAVEOLIN1,ASNS,CASPASE7CLEAVEDD198,BAX,CDK1,BIM,DUSP4,X4EBP1_pT37T46	TTF1,CAVEOLIN1,ASNS,CASPASE7CLEAVEDD198,BAX,CDK1,BIM,DUSP4,X4EBP1_pT37T46	NA	NA	NA	Prognosis value/High proliferative activity/Regulation of cell cycle/Cell proliferation/DNA replication/DNA repair,	High proliferative activity:Most of the proteins overexpressed in uLUAD were highly active in various cancer types	GO,GSEA,KM analysis	CD4_Tcell	Plk1 Pathway/Aurora B Pathway/Fanconi Pathway/P53 Signaling Pathway Regulation Pathway/Myc Activ Pathway	NA	predicted
174	32850350	A Greedy Algorithm-Based Stem Cell LncRNA Signature Identifies a Novel Subgroup of Lung Adenocarcinoma Patients With Poor Prognosis	Front Oncol	2020	human	Lung	Lung adenocarcinoma	LUAD	NA	LINC00659	LINC00659	lncRNA	up-regulation	NA	TTF1,CAVEOLIN1,ASNS,CASPASE7CLEAVEDD198,BAX,CDK1,BIM,DUSP4,X4EBP1_pT37T46	TTF1,CAVEOLIN1,ASNS,CASPASE7CLEAVEDD198,BAX,CDK1,BIM,DUSP4,X4EBP1_pT37T46	NA	NA	NA	Prognosis value/High proliferative activity/Regulation of cell cycle/Cell proliferation/DNA replication/DNA repair,	High proliferative activity:Most of the proteins overexpressed in uLUAD were highly active in various cancer types	GO,GSEA,KM analysis	CD4_Tcell	Plk1 Pathway/Aurora B Pathway/Fanconi Pathway/P53 Signaling Pathway Regulation Pathway/Myc Activ Pathway	NA	predicted
175	32850350	A Greedy Algorithm-Based Stem Cell LncRNA Signature Identifies a Novel Subgroup of Lung Adenocarcinoma Patients With Poor Prognosis	Front Oncol	2020	human	Lung	Lung adenocarcinoma	LUAD	NA	LINC00656	LINC00656	lncRNA	down-regulation	NA	TTF1,CAVEOLIN1,ASNS,CASPASE7CLEAVEDD198,BAX,CDK1,BIM,DUSP4,X4EBP1_pT37T46	TTF1,CAVEOLIN1,ASNS,CASPASE7CLEAVEDD198,BAX,CDK1,BIM,DUSP4,X4EBP1_pT37T46	NA	NA	NA	Prognosis value/High proliferative activity/Regulation of cell cycle/Cell proliferation/DNA replication/DNA repair,	High proliferative activity:Most of the proteins overexpressed in uLUAD were highly active in various cancer types	GO,GSEA,KM analysis	CD8_Tcell	Plk1 Pathway/Aurora B Pathway/Fanconi Pathway/P53 Signaling Pathway Regulation Pathway/Myc Activ Pathway	NA	predicted
176	31693399	Long non-coding RNA MALAT1 promotes angiogenesis and immunosuppressive properties of HCC cells by sponging miR-140	Am J Physiol Cell Physiol	2020	human	Liver and intrahepatic bile ducts	Liver hepatocellular carcinoma	LIHC	NA	MALAT1	MALAT1	lncRNA	up-regulation	poor	miR-140,VEGF-A	miR-140,VEGF-A	Translation level/biotinylation level/Gene expression level	Translation level:miR-140 could bind to MALAT1 to repress the translation/biotinylation level:biotinylated miR-140 could pull down much more MALAT1/Gene expression level:MALAT1 negatively regulated miR-140 expression	qPCR,RNA pull-down,DLR	Metastasis and invasion ability affected/Angiogenesis and immunosuppressive/ The polarization of macrophage affected/VEGF-A expression increased/Tube formation,migration and proliferation improved	Metastasis and invasion ability affected:MALAT1 enhanced the angiogenesis,migration and proliferation/The polarization of macrophage affected:MALAT1suppressed the polarization of macrophages into M1 subset whereas increased the M2 subset polarization/VEGF-A level increased:MALAT1 increased the expression of VEGF-A//Tube formation,migration and proliferation improved:MALAT1 promote the tube format…	Transwell migration assay,FCM,qPCR,WB,IF,CCK8,ELISA	Macrophages M2	Antigen Processing And Presentation/Cell Cycle/Inflammatory Response	inhibition	validated
177	32850350	A Greedy Algorithm-Based Stem Cell LncRNA Signature Identifies a Novel Subgroup of Lung Adenocarcinoma Patients With Poor Prognosis	Front Oncol	2020	human	Lung	Lung adenocarcinoma	LUAD	NA	LINC00656	LINC00656	lncRNA	down-regulation	NA	TTF1,CAVEOLIN1,ASNS,CASPASE7CLEAVEDD198,BAX,CDK1,BIM,DUSP4,X4EBP1_pT37T46	TTF1,CAVEOLIN1,ASNS,CASPASE7CLEAVEDD198,BAX,CDK1,BIM,DUSP4,X4EBP1_pT37T46	NA	NA	NA	Prognosis value/High proliferative activity/Regulation of cell cycle/Cell proliferation/DNA replication/DNA repair,	High proliferative activity:Most of the proteins overexpressed in uLUAD were highly active in various cancer types	GO,GSEA,KM analysis	CD4_Tcell	Plk1 Pathway/Aurora B Pathway/Fanconi Pathway/P53 Signaling Pathway Regulation Pathway/Myc Activ Pathway	NA	predicted
177	31409641	Long Noncoding RNA MIR17HG Promotes Colorectal Cancer Progression via miR-17-5p	Cancer Res	2019	human	Colorectum	Colorectal carcinoma	CRC	NA	MIR17HG	MIR17HG	microRNA	up-regulation	poor	NF-ĸB/RELA,miR-375	NF-ĸB/RELA,miR-375,PD-L1,BLNK,MALT1,NF-ĸBIE,PPP3R1,MAP3K7 3ʹUTR	Gene expression level/transcribtion level/RNA-binding ability/protain-bind ability/miRNA sponging increased	Gene expression level:MIR17HG coordinated with 7 miR-17-5p,down-regulating BLNK expression/transcribtion level:miR-17-5p reduced the expression of BLNK/RNA-binding ability:MIR17HG suppressed BLNK expression binding with miR-17-5p/protain-bind ability:the RELA protein directly bound to the 17 MIR17HG/miRNA sponging increased:MIR17HG accumulates RELA expression by sponging miR-375	qPCR,ISH,WB,TMA analysis,ChIP,RIP	Migration and invasion increased/PD-L1 up-regulated/oncogenic role/ BLNK expression decreased	Migration and invasion increased:MIR17HG promotes CRC growth and metastasis/oncogenic role:MIR17HG increased CRC tumorigenesis /BLNK expression decreased:RELA attenuates BLNK expression through activating MIR17HG/PD-L1 up-regulated:MIR17HG overexpression increased PD-L1 expression	WB,IHC,colony formation,luciferase activities,KM analysis,TMA analysis,qPCR	T_cell	Antigen Processing And Presentation/Cell Cycle/Inflammatory Response	NA	predicted
179	32850350	A Greedy Algorithm-Based Stem Cell LncRNA Signature Identifies a Novel Subgroup of Lung Adenocarcinoma Patients With Poor Prognosis	Front Oncol	2020	human	Lung	Lung adenocarcinoma	LUAD	NA	LINC00648	LINC00648	lncRNA	up-regulation	NA	TTF1,CAVEOLIN1,ASNS,CASPASE7CLEAVEDD198,BAX,CDK1,BIM,DUSP4,X4EBP1_pT37T46	TTF1,CAVEOLIN1,ASNS,CASPASE7CLEAVEDD198,BAX,CDK1,BIM,DUSP4,X4EBP1_pT37T46	NA	NA	NA	Prognosis value/High proliferative activity/Regulation of cell cycle/Cell proliferation/DNA replication/DNA repair,	High proliferative activity:Most of the proteins overexpressed in uLUAD were highly active in various cancer types	GO,GSEA,KM analysis	CD8_Tcell	Plk1 Pathway/Aurora B Pathway/Fanconi Pathway/P53 Signaling Pathway Regulation Pathway/Myc Activ Pathway	NA	predicted
180	32850350	A Greedy Algorithm-Based Stem Cell LncRNA Signature Identifies a Novel Subgroup of Lung Adenocarcinoma Patients With Poor Prognosis	Front Oncol	2020	human	Lung	Lung adenocarcinoma	LUAD	NA	LINC00648	LINC00648	lncRNA	up-regulation	NA	TTF1,CAVEOLIN1,ASNS,CASPASE7CLEAVEDD198,BAX,CDK1,BIM,DUSP4,X4EBP1_pT37T46	TTF1,CAVEOLIN1,ASNS,CASPASE7CLEAVEDD198,BAX,CDK1,BIM,DUSP4,X4EBP1_pT37T46	NA	NA	NA	Prognosis value/High proliferative activity/Regulation of cell cycle/Cell proliferation/DNA replication/DNA repair,	High proliferative activity:Most of the proteins overexpressed in uLUAD were highly active in various cancer types	GO,GSEA,KM analysis	CD4_Tcell	Plk1 Pathway/Aurora B Pathway/Fanconi Pathway/P53 Signaling Pathway Regulation Pathway/Myc Activ Pathway	NA	predicted
181	32850350	A Greedy Algorithm-Based Stem Cell LncRNA Signature Identifies a Novel Subgroup of Lung Adenocarcinoma Patients With Poor Prognosis	Front Oncol	2020	human	Lung	Lung adenocarcinoma	LUAD	NA	LINC00491	LINC00491	lncRNA	up-regulation	NA	TTF1,CAVEOLIN1,ASNS,CASPASE7CLEAVEDD198,BAX,CDK1,BIM,DUSP4,X4EBP1_pT37T46	TTF1,CAVEOLIN1,ASNS,CASPASE7CLEAVEDD198,BAX,CDK1,BIM,DUSP4,X4EBP1_pT37T46	NA	NA	NA	Prognosis value/High proliferative activity/Regulation of cell cycle/Cell proliferation/DNA replication/DNA repair,	High proliferative activity:Most of the proteins overexpressed in uLUAD were highly active in various cancer types	GO,GSEA,KM analysis	CD8_Tcell	Plk1 Pathway/Aurora B Pathway/Fanconi Pathway/P53 Signaling Pathway Regulation Pathway/Myc Activ Pathway	NA	predicted
182	32850350	A Greedy Algorithm-Based Stem Cell LncRNA Signature Identifies a Novel Subgroup of Lung Adenocarcinoma Patients With Poor Prognosis	Front Oncol	2020	human	Lung	Lung adenocarcinoma	LUAD	NA	LINC00491	LINC00491	lncRNA	up-regulation	NA	TTF1,CAVEOLIN1,ASNS,CASPASE7CLEAVEDD198,BAX,CDK1,BIM,DUSP4,X4EBP1_pT37T46	TTF1,CAVEOLIN1,ASNS,CASPASE7CLEAVEDD198,BAX,CDK1,BIM,DUSP4,X4EBP1_pT37T46	NA	NA	NA	Prognosis value/High proliferative activity/Regulation of cell cycle/Cell proliferation/DNA replication/DNA repair,	High proliferative activity:Most of the proteins overexpressed in uLUAD were highly active in various cancer types	GO,GSEA,KM analysis	CD4_Tcell	Plk1 Pathway/Aurora B Pathway/Fanconi Pathway/P53 Signaling Pathway Regulation Pathway/Myc Activ Pathway	NA	predicted
183	32850350	A Greedy Algorithm-Based Stem Cell LncRNA Signature Identifies a Novel Subgroup of Lung Adenocarcinoma Patients With Poor Prognosis	Front Oncol	2020	human	Lung	Lung adenocarcinoma	LUAD	NA	LINC00470	LINC00470	lncRNA	up-regulation	NA	TTF1,CAVEOLIN1,ASNS,CASPASE7CLEAVEDD198,BAX,CDK1,BIM,DUSP4,X4EBP1_pT37T46	TTF1,CAVEOLIN1,ASNS,CASPASE7CLEAVEDD198,BAX,CDK1,BIM,DUSP4,X4EBP1_pT37T46	NA	NA	NA	Prognosis value/High proliferative activity/Regulation of cell cycle/Cell proliferation/DNA replication/DNA repair,	High proliferative activity:Most of the proteins overexpressed in uLUAD were highly active in various cancer types	GO,GSEA,KM analysis	CD8_Tcell	Plk1 Pathway/Aurora B Pathway/Fanconi Pathway/P53 Signaling Pathway Regulation Pathway/Myc Activ Pathway	NA	predicted
184	32850350	A Greedy Algorithm-Based Stem Cell LncRNA Signature Identifies a Novel Subgroup of Lung Adenocarcinoma Patients With Poor Prognosis	Front Oncol	2020	human	Lung	Lung adenocarcinoma	LUAD	NA	LINC00470	LINC00470	lncRNA	up-regulation	NA	TTF1,CAVEOLIN1,ASNS,CASPASE7CLEAVEDD198,BAX,CDK1,BIM,DUSP4,X4EBP1_pT37T46	TTF1,CAVEOLIN1,ASNS,CASPASE7CLEAVEDD198,BAX,CDK1,BIM,DUSP4,X4EBP1_pT37T46	NA	NA	NA	Prognosis value/High proliferative activity/Regulation of cell cycle/Cell proliferation/DNA replication/DNA repair,	High proliferative activity:Most of the proteins overexpressed in uLUAD were highly active in various cancer types	GO,GSEA,KM analysis	CD4_Tcell	Plk1 Pathway/Aurora B Pathway/Fanconi Pathway/P53 Signaling Pathway Regulation Pathway/Myc Activ Pathway	NA	predicted
185	32850350	A Greedy Algorithm-Based Stem Cell LncRNA Signature Identifies a Novel Subgroup of Lung Adenocarcinoma Patients With Poor Prognosis	Front Oncol	2020	human	Lung	Lung adenocarcinoma	LUAD	NA	LINC00461	LINC00461	lncRNA	up-regulation	NA	TTF1,CAVEOLIN1,ASNS,CASPASE7CLEAVEDD198,BAX,CDK1,BIM,DUSP4,X4EBP1_pT37T46	TTF1,CAVEOLIN1,ASNS,CASPASE7CLEAVEDD198,BAX,CDK1,BIM,DUSP4,X4EBP1_pT37T46	NA	NA	NA	Prognosis value/High proliferative activity/Regulation of cell cycle/Cell proliferation/DNA replication/DNA repair,	High proliferative activity:Most of the proteins overexpressed in uLUAD were highly active in various cancer types	GO,GSEA,KM analysis	CD8_Tcell	Plk1 Pathway/Aurora B Pathway/Fanconi Pathway/P53 Signaling Pathway Regulation Pathway/Myc Activ Pathway	NA	predicted
186	32850350	A Greedy Algorithm-Based Stem Cell LncRNA Signature Identifies a Novel Subgroup of Lung Adenocarcinoma Patients With Poor Prognosis	Front Oncol	2020	human	Lung	Lung adenocarcinoma	LUAD	NA	LINC00461	LINC00461	lncRNA	up-regulation	NA	TTF1,CAVEOLIN1,ASNS,CASPASE7CLEAVEDD198,BAX,CDK1,BIM,DUSP4,X4EBP1_pT37T46	TTF1,CAVEOLIN1,ASNS,CASPASE7CLEAVEDD198,BAX,CDK1,BIM,DUSP4,X4EBP1_pT37T46	NA	NA	NA	Prognosis value/High proliferative activity/Regulation of cell cycle/Cell proliferation/DNA replication/DNA repair,	High proliferative activity:Most of the proteins overexpressed in uLUAD were highly active in various cancer types	GO,GSEA,KM analysis	CD4_Tcell	Plk1 Pathway/Aurora B Pathway/Fanconi Pathway/P53 Signaling Pathway Regulation Pathway/Myc Activ Pathway	NA	predicted
187	32850350	A Greedy Algorithm-Based Stem Cell LncRNA Signature Identifies a Novel Subgroup of Lung Adenocarcinoma Patients With Poor Prognosis	Front Oncol	2020	human	Lung	Lung adenocarcinoma	LUAD	NA	LINC00337	LINC00337	lncRNA	up-regulation	NA	TTF1,CAVEOLIN1,ASNS,CASPASE7CLEAVEDD198,BAX,CDK1,BIM,DUSP4,X4EBP1_pT37T46	TTF1,CAVEOLIN1,ASNS,CASPASE7CLEAVEDD198,BAX,CDK1,BIM,DUSP4,X4EBP1_pT37T46	NA	NA	NA	Prognosis value/High proliferative activity/Regulation of cell cycle/Cell proliferation/DNA replication/DNA repair,	High proliferative activity:Most of the proteins overexpressed in uLUAD were highly active in various cancer types	GO,GSEA,KM analysis	CD8_Tcell	Plk1 Pathway/Aurora B Pathway/Fanconi Pathway/P53 Signaling Pathway Regulation Pathway/Myc Activ Pathway	NA	predicted
188	32850350	A Greedy Algorithm-Based Stem Cell LncRNA Signature Identifies a Novel Subgroup of Lung Adenocarcinoma Patients With Poor Prognosis	Front Oncol	2020	human	Lung	Lung adenocarcinoma	LUAD	NA	LINC00337	LINC00337	lncRNA	up-regulation	NA	TTF1,CAVEOLIN1,ASNS,CASPASE7CLEAVEDD198,BAX,CDK1,BIM,DUSP4,X4EBP1_pT37T46	TTF1,CAVEOLIN1,ASNS,CASPASE7CLEAVEDD198,BAX,CDK1,BIM,DUSP4,X4EBP1_pT37T46	NA	NA	NA	Prognosis value/High proliferative activity/Regulation of cell cycle/Cell proliferation/DNA replication/DNA repair,	High proliferative activity:Most of the proteins overexpressed in uLUAD were highly active in various cancer types	GO,GSEA,KM analysis	CD4_Tcell	Plk1 Pathway/Aurora B Pathway/Fanconi Pathway/P53 Signaling Pathway Regulation Pathway/Myc Activ Pathway	NA	predicted
189	32850350	A Greedy Algorithm-Based Stem Cell LncRNA Signature Identifies a Novel Subgroup of Lung Adenocarcinoma Patients With Poor Prognosis	Front Oncol	2020	human	Lung	Lung adenocarcinoma	LUAD	NA	LA16c-349E10.1	LA16c-349E10.1	lncRNA	up-regulation	NA	TTF1,CAVEOLIN1,ASNS,CASPASE7CLEAVEDD198,BAX,CDK1,BIM,DUSP4,X4EBP1_pT37T46	TTF1,CAVEOLIN1,ASNS,CASPASE7CLEAVEDD198,BAX,CDK1,BIM,DUSP4,X4EBP1_pT37T46	NA	NA	NA	Prognosis value/High proliferative activity/Regulation of cell cycle/Cell proliferation/DNA replication/DNA repair,	High proliferative activity:Most of the proteins overexpressed in uLUAD were highly active in various cancer types	GO,GSEA,KM analysis	CD8_Tcell	Plk1 Pathway/Aurora B Pathway/Fanconi Pathway/P53 Signaling Pathway Regulation Pathway/Myc Activ Pathway	NA	predicted
190	32850350	A Greedy Algorithm-Based Stem Cell LncRNA Signature Identifies a Novel Subgroup of Lung Adenocarcinoma Patients With Poor Prognosis	Front Oncol	2020	human	Lung	Lung adenocarcinoma	LUAD	NA	LA16c-349E10.1	LA16c-349E10.1	lncRNA	up-regulation	NA	TTF1,CAVEOLIN1,ASNS,CASPASE7CLEAVEDD198,BAX,CDK1,BIM,DUSP4,X4EBP1_pT37T46	TTF1,CAVEOLIN1,ASNS,CASPASE7CLEAVEDD198,BAX,CDK1,BIM,DUSP4,X4EBP1_pT37T46	NA	NA	NA	Prognosis value/High proliferative activity/Regulation of cell cycle/Cell proliferation/DNA replication/DNA repair,	High proliferative activity:Most of the proteins overexpressed in uLUAD were highly active in various cancer types	GO,GSEA,KM analysis	CD4_Tcell	Plk1 Pathway/Aurora B Pathway/Fanconi Pathway/P53 Signaling Pathway Regulation Pathway/Myc Activ Pathway	NA	predicted
191	32850350	A Greedy Algorithm-Based Stem Cell LncRNA Signature Identifies a Novel Subgroup of Lung Adenocarcinoma Patients With Poor Prognosis	Front Oncol	2020	human	Lung	Lung adenocarcinoma	LUAD	NA	LA16c-321D4.2	LA16c-321D4.2	lncRNA	up-regulation	NA	TTF1,CAVEOLIN1,ASNS,CASPASE7CLEAVEDD198,BAX,CDK1,BIM,DUSP4,X4EBP1_pT37T46	TTF1,CAVEOLIN1,ASNS,CASPASE7CLEAVEDD198,BAX,CDK1,BIM,DUSP4,X4EBP1_pT37T46	NA	NA	NA	Prognosis value/High proliferative activity/Regulation of cell cycle/Cell proliferation/DNA replication/DNA repair,	High proliferative activity:Most of the proteins overexpressed in uLUAD were highly active in various cancer types	GO,GSEA,KM analysis	CD8_Tcell	Plk1 Pathway/Aurora B Pathway/Fanconi Pathway/P53 Signaling Pathway Regulation Pathway/Myc Activ Pathway	NA	predicted
192	32850350	A Greedy Algorithm-Based Stem Cell LncRNA Signature Identifies a Novel Subgroup of Lung Adenocarcinoma Patients With Poor Prognosis	Front Oncol	2020	human	Lung	Lung adenocarcinoma	LUAD	NA	LA16c-321D4.2	LA16c-321D4.2	lncRNA	up-regulation	NA	TTF1,CAVEOLIN1,ASNS,CASPASE7CLEAVEDD198,BAX,CDK1,BIM,DUSP4,X4EBP1_pT37T46	TTF1,CAVEOLIN1,ASNS,CASPASE7CLEAVEDD198,BAX,CDK1,BIM,DUSP4,X4EBP1_pT37T46	NA	NA	NA	Prognosis value/High proliferative activity/Regulation of cell cycle/Cell proliferation/DNA replication/DNA repair,	High proliferative activity:Most of the proteins overexpressed in uLUAD were highly active in various cancer types	GO,GSEA,KM analysis	CD4_Tcell	Plk1 Pathway/Aurora B Pathway/Fanconi Pathway/P53 Signaling Pathway Regulation Pathway/Myc Activ Pathway	NA	predicted
193	32850350	A Greedy Algorithm-Based Stem Cell LncRNA Signature Identifies a Novel Subgroup of Lung Adenocarcinoma Patients With Poor Prognosis	Front Oncol	2020	human	Lung	Lung adenocarcinoma	LUAD	NA	KCNMB2-AS1	KCNMB2-AS1	lncRNA	up-regulation	NA	TTF1,CAVEOLIN1,ASNS,CASPASE7CLEAVEDD198,BAX,CDK1,BIM,DUSP4,X4EBP1_pT37T46	TTF1,CAVEOLIN1,ASNS,CASPASE7CLEAVEDD198,BAX,CDK1,BIM,DUSP4,X4EBP1_pT37T46	NA	NA	NA	Prognosis value/High proliferative activity/Regulation of cell cycle/Cell proliferation/DNA replication/DNA repair,	High proliferative activity:Most of the proteins overexpressed in uLUAD were highly active in various cancer types	GO,GSEA,KM analysis	CD8_Tcell	Plk1 Pathway/Aurora B Pathway/Fanconi Pathway/P53 Signaling Pathway Regulation Pathway/Myc Activ Pathway	NA	predicted
194	32850350	A Greedy Algorithm-Based Stem Cell LncRNA Signature Identifies a Novel Subgroup of Lung Adenocarcinoma Patients With Poor Prognosis	Front Oncol	2020	human	Lung	Lung adenocarcinoma	LUAD	NA	KCNMB2-AS1	KCNMB2-AS1	lncRNA	up-regulation	NA	TTF1,CAVEOLIN1,ASNS,CASPASE7CLEAVEDD198,BAX,CDK1,BIM,DUSP4,X4EBP1_pT37T46	TTF1,CAVEOLIN1,ASNS,CASPASE7CLEAVEDD198,BAX,CDK1,BIM,DUSP4,X4EBP1_pT37T46	NA	NA	NA	Prognosis value/High proliferative activity/Regulation of cell cycle/Cell proliferation/DNA replication/DNA repair,	High proliferative activity:Most of the proteins overexpressed in uLUAD were highly active in various cancer types	GO,GSEA,KM analysis	CD4_Tcell	Plk1 Pathway/Aurora B Pathway/Fanconi Pathway/P53 Signaling Pathway Regulation Pathway/Myc Activ Pathway	NA	predicted
195	32850350	A Greedy Algorithm-Based Stem Cell LncRNA Signature Identifies a Novel Subgroup of Lung Adenocarcinoma Patients With Poor Prognosis	Front Oncol	2020	human	Lung	Lung adenocarcinoma	LUAD	NA	HOXA11-AS	HOXA11-AS	lncRNA	up-regulation	NA	TTF1,CAVEOLIN1,ASNS,CASPASE7CLEAVEDD198,BAX,CDK1,BIM,DUSP4,X4EBP1_pT37T46	TTF1,CAVEOLIN1,ASNS,CASPASE7CLEAVEDD198,BAX,CDK1,BIM,DUSP4,X4EBP1_pT37T46	NA	NA	NA	Prognosis value/High proliferative activity/Regulation of cell cycle/Cell proliferation/DNA replication/DNA repair,	High proliferative activity:Most of the proteins overexpressed in uLUAD were highly active in various cancer types	GO,GSEA,KM analysis	CD8_Tcell	Plk1 Pathway/Aurora B Pathway/Fanconi Pathway/P53 Signaling Pathway Regulation Pathway/Myc Activ Pathway	NA	predicted
196	32850350	A Greedy Algorithm-Based Stem Cell LncRNA Signature Identifies a Novel Subgroup of Lung Adenocarcinoma Patients With Poor Prognosis	Front Oncol	2020	human	Lung	Lung adenocarcinoma	LUAD	NA	HOXA11-AS	HOXA11-AS	lncRNA	up-regulation	NA	TTF1,CAVEOLIN1,ASNS,CASPASE7CLEAVEDD198,BAX,CDK1,BIM,DUSP4,X4EBP1_pT37T46	TTF1,CAVEOLIN1,ASNS,CASPASE7CLEAVEDD198,BAX,CDK1,BIM,DUSP4,X4EBP1_pT37T46	NA	NA	NA	Prognosis value/High proliferative activity/Regulation of cell cycle/Cell proliferation/DNA replication/DNA repair,	High proliferative activity:Most of the proteins overexpressed in uLUAD were highly active in various cancer types	GO,GSEA,KM analysis	CD4_Tcell	Plk1 Pathway/Aurora B Pathway/Fanconi Pathway/P53 Signaling Pathway Regulation Pathway/Myc Activ Pathway	NA	predicted
197	32850350	A Greedy Algorithm-Based Stem Cell LncRNA Signature Identifies a Novel Subgroup of Lung Adenocarcinoma Patients With Poor Prognosis	Front Oncol	2020	human	Lung	Lung adenocarcinoma	LUAD	NA	HOXA10-AS	HOXA10-AS	lncRNA	up-regulation	NA	TTF1,CAVEOLIN1,ASNS,CASPASE7CLEAVEDD198,BAX,CDK1,BIM,DUSP4,X4EBP1_pT37T46	TTF1,CAVEOLIN1,ASNS,CASPASE7CLEAVEDD198,BAX,CDK1,BIM,DUSP4,X4EBP1_pT37T46	NA	NA	NA	Prognosis value/High proliferative activity/Regulation of cell cycle/Cell proliferation/DNA replication/DNA repair,	High proliferative activity:Most of the proteins overexpressed in uLUAD were highly active in various cancer types	GO,GSEA,KM analysis	CD8_Tcell	Plk1 Pathway/Aurora B Pathway/Fanconi Pathway/P53 Signaling Pathway Regulation Pathway/Myc Activ Pathway	NA	predicted
198	32850350	A Greedy Algorithm-Based Stem Cell LncRNA Signature Identifies a Novel Subgroup of Lung Adenocarcinoma Patients With Poor Prognosis	Front Oncol	2020	human	Lung	Lung adenocarcinoma	LUAD	NA	HOXA10-AS	HOXA10-AS	lncRNA	up-regulation	NA	TTF1,CAVEOLIN1,ASNS,CASPASE7CLEAVEDD198,BAX,CDK1,BIM,DUSP4,X4EBP1_pT37T46	TTF1,CAVEOLIN1,ASNS,CASPASE7CLEAVEDD198,BAX,CDK1,BIM,DUSP4,X4EBP1_pT37T46	NA	NA	NA	Prognosis value/High proliferative activity/Regulation of cell cycle/Cell proliferation/DNA replication/DNA repair,	High proliferative activity:Most of the proteins overexpressed in uLUAD were highly active in various cancer types	GO,GSEA,KM analysis	CD4_Tcell	Plk1 Pathway/Aurora B Pathway/Fanconi Pathway/P53 Signaling Pathway Regulation Pathway/Myc Activ Pathway	NA	predicted
199	32850350	A Greedy Algorithm-Based Stem Cell LncRNA Signature Identifies a Novel Subgroup of Lung Adenocarcinoma Patients With Poor Prognosis	Front Oncol	2020	human	Lung	Lung adenocarcinoma	LUAD	NA	GS1-72M22.1	GS1-72M22.1	lncRNA	up-regulation	NA	TTF1,CAVEOLIN1,ASNS,CASPASE7CLEAVEDD198,BAX,CDK1,BIM,DUSP4,X4EBP1_pT37T46	TTF1,CAVEOLIN1,ASNS,CASPASE7CLEAVEDD198,BAX,CDK1,BIM,DUSP4,X4EBP1_pT37T46	NA	NA	NA	Prognosis value/High proliferative activity/Regulation of cell cycle/Cell proliferation/DNA replication/DNA repair,	High proliferative activity:Most of the proteins overexpressed in uLUAD were highly active in various cancer types	GO,GSEA,KM analysis	CD8_Tcell	Plk1 Pathway/Aurora B Pathway/Fanconi Pathway/P53 Signaling Pathway Regulation Pathway/Myc Activ Pathway	NA	predicted
200	32850350	A Greedy Algorithm-Based Stem Cell LncRNA Signature Identifies a Novel Subgroup of Lung Adenocarcinoma Patients With Poor Prognosis	Front Oncol	2020	human	Lung	Lung adenocarcinoma	LUAD	NA	GS1-72M22.1	GS1-72M22.1	lncRNA	up-regulation	NA	TTF1,CAVEOLIN1,ASNS,CASPASE7CLEAVEDD198,BAX,CDK1,BIM,DUSP4,X4EBP1_pT37T46	TTF1,CAVEOLIN1,ASNS,CASPASE7CLEAVEDD198,BAX,CDK1,BIM,DUSP4,X4EBP1_pT37T46	NA	NA	NA	Prognosis value/High proliferative activity/Regulation of cell cycle/Cell proliferation/DNA replication/DNA repair,	High proliferative activity:Most of the proteins overexpressed in uLUAD were highly active in various cancer types	GO,GSEA,KM analysis	CD4_Tcell	Plk1 Pathway/Aurora B Pathway/Fanconi Pathway/P53 Signaling Pathway Regulation Pathway/Myc Activ Pathway	NA	predicted
201	32850350	A Greedy Algorithm-Based Stem Cell LncRNA Signature Identifies a Novel Subgroup of Lung Adenocarcinoma Patients With Poor Prognosis	Front Oncol	2020	human	Lung	Lung adenocarcinoma	LUAD	NA	FOXD3-AS1	FOXD3-AS1	lncRNA	up-regulation	NA	TTF1,CAVEOLIN1,ASNS,CASPASE7CLEAVEDD198,BAX,CDK1,BIM,DUSP4,X4EBP1_pT37T46	TTF1,CAVEOLIN1,ASNS,CASPASE7CLEAVEDD198,BAX,CDK1,BIM,DUSP4,X4EBP1_pT37T46	NA	NA	NA	Prognosis value/High proliferative activity/Regulation of cell cycle/Cell proliferation/DNA replication/DNA repair,	High proliferative activity:Most of the proteins overexpressed in uLUAD were highly active in various cancer types	GO,GSEA,KM analysis	CD8_Tcell	Plk1 Pathway/Aurora B Pathway/Fanconi Pathway/P53 Signaling Pathway Regulation Pathway/Myc Activ Pathway	NA	predicted
202	32850350	A Greedy Algorithm-Based Stem Cell LncRNA Signature Identifies a Novel Subgroup of Lung Adenocarcinoma Patients With Poor Prognosis	Front Oncol	2020	human	Lung	Lung adenocarcinoma	LUAD	NA	FOXD3-AS1	FOXD3-AS1	lncRNA	up-regulation	NA	TTF1,CAVEOLIN1,ASNS,CASPASE7CLEAVEDD198,BAX,CDK1,BIM,DUSP4,X4EBP1_pT37T46	TTF1,CAVEOLIN1,ASNS,CASPASE7CLEAVEDD198,BAX,CDK1,BIM,DUSP4,X4EBP1_pT37T46	NA	NA	NA	Prognosis value/High proliferative activity/Regulation of cell cycle/Cell proliferation/DNA replication/DNA repair,	High proliferative activity:Most of the proteins overexpressed in uLUAD were highly active in various cancer types	GO,GSEA,KM analysis	CD4_Tcell	Plk1 Pathway/Aurora B Pathway/Fanconi Pathway/P53 Signaling Pathway Regulation Pathway/Myc Activ Pathway	NA	predicted
203	32850350	A Greedy Algorithm-Based Stem Cell LncRNA Signature Identifies a Novel Subgroup of Lung Adenocarcinoma Patients With Poor Prognosis	Front Oncol	2020	human	Lung	Lung adenocarcinoma	LUAD	NA	FGF10-AS1	FGF10-AS1	lncRNA	down-regulation	NA	TTF1,CAVEOLIN1,ASNS,CASPASE7CLEAVEDD198,BAX,CDK1,BIM,DUSP4,X4EBP1_pT37T46	TTF1,CAVEOLIN1,ASNS,CASPASE7CLEAVEDD198,BAX,CDK1,BIM,DUSP4,X4EBP1_pT37T46	NA	NA	NA	Prognosis value/High proliferative activity/Regulation of cell cycle/Cell proliferation/DNA replication/DNA repair,	High proliferative activity:Most of the proteins overexpressed in uLUAD were highly active in various cancer types	GO,GSEA,KM analysis	CD8_Tcell	Plk1 Pathway/Aurora B Pathway/Fanconi Pathway/P53 Signaling Pathway Regulation Pathway/Myc Activ Pathway	NA	predicted
204	32850350	A Greedy Algorithm-Based Stem Cell LncRNA Signature Identifies a Novel Subgroup of Lung Adenocarcinoma Patients With Poor Prognosis	Front Oncol	2020	human	Lung	Lung adenocarcinoma	LUAD	NA	FGF10-AS1	FGF10-AS1	lncRNA	down-regulation	NA	TTF1,CAVEOLIN1,ASNS,CASPASE7CLEAVEDD198,BAX,CDK1,BIM,DUSP4,X4EBP1_pT37T46	TTF1,CAVEOLIN1,ASNS,CASPASE7CLEAVEDD198,BAX,CDK1,BIM,DUSP4,X4EBP1_pT37T46	NA	NA	NA	Prognosis value/High proliferative activity/Regulation of cell cycle/Cell proliferation/DNA replication/DNA repair,	High proliferative activity:Most of the proteins overexpressed in uLUAD were highly active in various cancer types	GO,GSEA,KM analysis	CD4_Tcell	Plk1 Pathway/Aurora B Pathway/Fanconi Pathway/P53 Signaling Pathway Regulation Pathway/Myc Activ Pathway	NA	predicted
205	32850350	A Greedy Algorithm-Based Stem Cell LncRNA Signature Identifies a Novel Subgroup of Lung Adenocarcinoma Patients With Poor Prognosis	Front Oncol	2020	human	Lung	Lung adenocarcinoma	LUAD	NA	FEZF1-AS1	FEZF1-AS1	lncRNA	up-regulation	NA	TTF1,CAVEOLIN1,ASNS,CASPASE7CLEAVEDD198,BAX,CDK1,BIM,DUSP4,X4EBP1_pT37T46	TTF1,CAVEOLIN1,ASNS,CASPASE7CLEAVEDD198,BAX,CDK1,BIM,DUSP4,X4EBP1_pT37T46	NA	NA	NA	Prognosis value/High proliferative activity/Regulation of cell cycle/Cell proliferation/DNA replication/DNA repair,	High proliferative activity:Most of the proteins overexpressed in uLUAD were highly active in various cancer types	GO,GSEA,KM analysis	CD8_Tcell	Plk1 Pathway/Aurora B Pathway/Fanconi Pathway/P53 Signaling Pathway Regulation Pathway/Myc Activ Pathway	NA	predicted
206	32850350	A Greedy Algorithm-Based Stem Cell LncRNA Signature Identifies a Novel Subgroup of Lung Adenocarcinoma Patients With Poor Prognosis	Front Oncol	2020	human	Lung	Lung adenocarcinoma	LUAD	NA	FEZF1-AS1	FEZF1-AS1	lncRNA	up-regulation	NA	TTF1,CAVEOLIN1,ASNS,CASPASE7CLEAVEDD198,BAX,CDK1,BIM,DUSP4,X4EBP1_pT37T46	TTF1,CAVEOLIN1,ASNS,CASPASE7CLEAVEDD198,BAX,CDK1,BIM,DUSP4,X4EBP1_pT37T46	NA	NA	NA	Prognosis value/High proliferative activity/Regulation of cell cycle/Cell proliferation/DNA replication/DNA repair,	High proliferative activity:Most of the proteins overexpressed in uLUAD were highly active in various cancer types	GO,GSEA,KM analysis	CD4_Tcell	Plk1 Pathway/Aurora B Pathway/Fanconi Pathway/P53 Signaling Pathway Regulation Pathway/Myc Activ Pathway	NA	predicted
207	32850350	A Greedy Algorithm-Based Stem Cell LncRNA Signature Identifies a Novel Subgroup of Lung Adenocarcinoma Patients With Poor Prognosis	Front Oncol	2020	human	Lung	Lung adenocarcinoma	LUAD	NA	ERVMER61-1	ERVMER61-1	lncRNA	up-regulation	NA	TTF1,CAVEOLIN1,ASNS,CASPASE7CLEAVEDD198,BAX,CDK1,BIM,DUSP4,X4EBP1_pT37T46	TTF1,CAVEOLIN1,ASNS,CASPASE7CLEAVEDD198,BAX,CDK1,BIM,DUSP4,X4EBP1_pT37T46	NA	NA	NA	Prognosis value/High proliferative activity/Regulation of cell cycle/Cell proliferation/DNA replication/DNA repair,	High proliferative activity:Most of the proteins overexpressed in uLUAD were highly active in various cancer types	GO,GSEA,KM analysis	CD8_Tcell	Plk1 Pathway/Aurora B Pathway/Fanconi Pathway/P53 Signaling Pathway Regulation Pathway/Myc Activ Pathway	NA	predicted
208	32850350	A Greedy Algorithm-Based Stem Cell LncRNA Signature Identifies a Novel Subgroup of Lung Adenocarcinoma Patients With Poor Prognosis	Front Oncol	2020	human	Lung	Lung adenocarcinoma	LUAD	NA	ERVMER61-1	ERVMER61-1	lncRNA	up-regulation	NA	TTF1,CAVEOLIN1,ASNS,CASPASE7CLEAVEDD198,BAX,CDK1,BIM,DUSP4,X4EBP1_pT37T46	TTF1,CAVEOLIN1,ASNS,CASPASE7CLEAVEDD198,BAX,CDK1,BIM,DUSP4,X4EBP1_pT37T46	NA	NA	NA	Prognosis value/High proliferative activity/Regulation of cell cycle/Cell proliferation/DNA replication/DNA repair,	High proliferative activity:Most of the proteins overexpressed in uLUAD were highly active in various cancer types	GO,GSEA,KM analysis	CD4_Tcell	Plk1 Pathway/Aurora B Pathway/Fanconi Pathway/P53 Signaling Pathway Regulation Pathway/Myc Activ Pathway	NA	predicted
209	32850350	A Greedy Algorithm-Based Stem Cell LncRNA Signature Identifies a Novel Subgroup of Lung Adenocarcinoma Patients With Poor Prognosis	Front Oncol	2020	human	Lung	Lung adenocarcinoma	LUAD	NA	DLX6-AS1	DLX6-AS1	lncRNA	up-regulation	NA	TTF1,CAVEOLIN1,ASNS,CASPASE7CLEAVEDD198,BAX,CDK1,BIM,DUSP4,X4EBP1_pT37T46	TTF1,CAVEOLIN1,ASNS,CASPASE7CLEAVEDD198,BAX,CDK1,BIM,DUSP4,X4EBP1_pT37T46	NA	NA	NA	Prognosis value/High proliferative activity/Regulation of cell cycle/Cell proliferation/DNA replication/DNA repair,	High proliferative activity:Most of the proteins overexpressed in uLUAD were highly active in various cancer types	GO,GSEA,KM analysis	CD8_Tcell	Plk1 Pathway/Aurora B Pathway/Fanconi Pathway/P53 Signaling Pathway Regulation Pathway/Myc Activ Pathway	NA	predicted
210	32850350	A Greedy Algorithm-Based Stem Cell LncRNA Signature Identifies a Novel Subgroup of Lung Adenocarcinoma Patients With Poor Prognosis	Front Oncol	2020	human	Lung	Lung adenocarcinoma	LUAD	NA	DLX6-AS1	DLX6-AS1	lncRNA	up-regulation	NA	TTF1,CAVEOLIN1,ASNS,CASPASE7CLEAVEDD198,BAX,CDK1,BIM,DUSP4,X4EBP1_pT37T46	TTF1,CAVEOLIN1,ASNS,CASPASE7CLEAVEDD198,BAX,CDK1,BIM,DUSP4,X4EBP1_pT37T46	NA	NA	NA	Prognosis value/High proliferative activity/Regulation of cell cycle/Cell proliferation/DNA replication/DNA repair,	High proliferative activity:Most of the proteins overexpressed in uLUAD were highly active in various cancer types	GO,GSEA,KM analysis	CD4_Tcell	Plk1 Pathway/Aurora B Pathway/Fanconi Pathway/P53 Signaling Pathway Regulation Pathway/Myc Activ Pathway	NA	predicted
211	32850350	A Greedy Algorithm-Based Stem Cell LncRNA Signature Identifies a Novel Subgroup of Lung Adenocarcinoma Patients With Poor Prognosis	Front Oncol	2020	human	Lung	Lung adenocarcinoma	LUAD	NA	CYP4A22-AS1	CYP4A22-AS1	lncRNA	up-regulation	NA	TTF1,CAVEOLIN1,ASNS,CASPASE7CLEAVEDD198,BAX,CDK1,BIM,DUSP4,X4EBP1_pT37T46	TTF1,CAVEOLIN1,ASNS,CASPASE7CLEAVEDD198,BAX,CDK1,BIM,DUSP4,X4EBP1_pT37T46	NA	NA	NA	Prognosis value/High proliferative activity/Regulation of cell cycle/Cell proliferation/DNA replication/DNA repair,	High proliferative activity:Most of the proteins overexpressed in uLUAD were highly active in various cancer types	GO,GSEA,KM analysis	CD8_Tcell	Plk1 Pathway/Aurora B Pathway/Fanconi Pathway/P53 Signaling Pathway Regulation Pathway/Myc Activ Pathway	NA	predicted
212	32850350	A Greedy Algorithm-Based Stem Cell LncRNA Signature Identifies a Novel Subgroup of Lung Adenocarcinoma Patients With Poor Prognosis	Front Oncol	2020	human	Lung	Lung adenocarcinoma	LUAD	NA	CYP4A22-AS1	CYP4A22-AS1	lncRNA	up-regulation	NA	TTF1,CAVEOLIN1,ASNS,CASPASE7CLEAVEDD198,BAX,CDK1,BIM,DUSP4,X4EBP1_pT37T46	TTF1,CAVEOLIN1,ASNS,CASPASE7CLEAVEDD198,BAX,CDK1,BIM,DUSP4,X4EBP1_pT37T46	NA	NA	NA	Prognosis value/High proliferative activity/Regulation of cell cycle/Cell proliferation/DNA replication/DNA repair,	High proliferative activity:Most of the proteins overexpressed in uLUAD were highly active in various cancer types	GO,GSEA,KM analysis	CD4_Tcell	Plk1 Pathway/Aurora B Pathway/Fanconi Pathway/P53 Signaling Pathway Regulation Pathway/Myc Activ Pathway	NA	predicted
213	32850350	A Greedy Algorithm-Based Stem Cell LncRNA Signature Identifies a Novel Subgroup of Lung Adenocarcinoma Patients With Poor Prognosis	Front Oncol	2020	human	Lung	Lung adenocarcinoma	LUAD	NA	CTD-3064H18.4	CTD-3064H18.4	lncRNA	up-regulation	NA	TTF1,CAVEOLIN1,ASNS,CASPASE7CLEAVEDD198,BAX,CDK1,BIM,DUSP4,X4EBP1_pT37T46	TTF1,CAVEOLIN1,ASNS,CASPASE7CLEAVEDD198,BAX,CDK1,BIM,DUSP4,X4EBP1_pT37T46	NA	NA	NA	Prognosis value/High proliferative activity/Regulation of cell cycle/Cell proliferation/DNA replication/DNA repair,	High proliferative activity:Most of the proteins overexpressed in uLUAD were highly active in various cancer types	GO,GSEA,KM analysis	CD8_Tcell	Plk1 Pathway/Aurora B Pathway/Fanconi Pathway/P53 Signaling Pathway Regulation Pathway/Myc Activ Pathway	NA	predicted
214	32850350	A Greedy Algorithm-Based Stem Cell LncRNA Signature Identifies a Novel Subgroup of Lung Adenocarcinoma Patients With Poor Prognosis	Front Oncol	2020	human	Lung	Lung adenocarcinoma	LUAD	NA	CTD-3064H18.4	CTD-3064H18.4	lncRNA	up-regulation	NA	TTF1,CAVEOLIN1,ASNS,CASPASE7CLEAVEDD198,BAX,CDK1,BIM,DUSP4,X4EBP1_pT37T46	TTF1,CAVEOLIN1,ASNS,CASPASE7CLEAVEDD198,BAX,CDK1,BIM,DUSP4,X4EBP1_pT37T46	NA	NA	NA	Prognosis value/High proliferative activity/Regulation of cell cycle/Cell proliferation/DNA replication/DNA repair,	High proliferative activity:Most of the proteins overexpressed in uLUAD were highly active in various cancer types	GO,GSEA,KM analysis	CD4_Tcell	Plk1 Pathway/Aurora B Pathway/Fanconi Pathway/P53 Signaling Pathway Regulation Pathway/Myc Activ Pathway	NA	predicted
215	32850350	A Greedy Algorithm-Based Stem Cell LncRNA Signature Identifies a Novel Subgroup of Lung Adenocarcinoma Patients With Poor Prognosis	Front Oncol	2020	human	Lung	Lung adenocarcinoma	LUAD	NA	CTD-3060P21.1	CTD-3060P21.1	lncRNA	up-regulation	NA	TTF1,CAVEOLIN1,ASNS,CASPASE7CLEAVEDD198,BAX,CDK1,BIM,DUSP4,X4EBP1_pT37T46	TTF1,CAVEOLIN1,ASNS,CASPASE7CLEAVEDD198,BAX,CDK1,BIM,DUSP4,X4EBP1_pT37T46	NA	NA	NA	Prognosis value/High proliferative activity/Regulation of cell cycle/Cell proliferation/DNA replication/DNA repair,	High proliferative activity:Most of the proteins overexpressed in uLUAD were highly active in various cancer types	GO,GSEA,KM analysis	CD8_Tcell	Plk1 Pathway/Aurora B Pathway/Fanconi Pathway/P53 Signaling Pathway Regulation Pathway/Myc Activ Pathway	NA	predicted
216	32850350	A Greedy Algorithm-Based Stem Cell LncRNA Signature Identifies a Novel Subgroup of Lung Adenocarcinoma Patients With Poor Prognosis	Front Oncol	2020	human	Lung	Lung adenocarcinoma	LUAD	NA	CTD-3060P21.1	CTD-3060P21.1	lncRNA	up-regulation	NA	TTF1,CAVEOLIN1,ASNS,CASPASE7CLEAVEDD198,BAX,CDK1,BIM,DUSP4,X4EBP1_pT37T46	TTF1,CAVEOLIN1,ASNS,CASPASE7CLEAVEDD198,BAX,CDK1,BIM,DUSP4,X4EBP1_pT37T46	NA	NA	NA	Prognosis value/High proliferative activity/Regulation of cell cycle/Cell proliferation/DNA replication/DNA repair,	High proliferative activity:Most of the proteins overexpressed in uLUAD were highly active in various cancer types	GO,GSEA,KM analysis	CD4_Tcell	Plk1 Pathway/Aurora B Pathway/Fanconi Pathway/P53 Signaling Pathway Regulation Pathway/Myc Activ Pathway	NA	predicted
217	32850350	A Greedy Algorithm-Based Stem Cell LncRNA Signature Identifies a Novel Subgroup of Lung Adenocarcinoma Patients With Poor Prognosis	Front Oncol	2020	human	Lung	Lung adenocarcinoma	LUAD	NA	CTD-2555C10.3	CTD-2555C10.3	lncRNA	up-regulation	NA	TTF1,CAVEOLIN1,ASNS,CASPASE7CLEAVEDD198,BAX,CDK1,BIM,DUSP4,X4EBP1_pT37T46	TTF1,CAVEOLIN1,ASNS,CASPASE7CLEAVEDD198,BAX,CDK1,BIM,DUSP4,X4EBP1_pT37T46	NA	NA	NA	Prognosis value/High proliferative activity/Regulation of cell cycle/Cell proliferation/DNA replication/DNA repair,	High proliferative activity:Most of the proteins overexpressed in uLUAD were highly active in various cancer types	GO,GSEA,KM analysis	CD8_Tcell	Plk1 Pathway/Aurora B Pathway/Fanconi Pathway/P53 Signaling Pathway Regulation Pathway/Myc Activ Pathway	NA	predicted
218	32850350	A Greedy Algorithm-Based Stem Cell LncRNA Signature Identifies a Novel Subgroup of Lung Adenocarcinoma Patients With Poor Prognosis	Front Oncol	2020	human	Lung	Lung adenocarcinoma	LUAD	NA	CTD-2555C10.3	CTD-2555C10.3	lncRNA	up-regulation	NA	TTF1,CAVEOLIN1,ASNS,CASPASE7CLEAVEDD198,BAX,CDK1,BIM,DUSP4,X4EBP1_pT37T46	TTF1,CAVEOLIN1,ASNS,CASPASE7CLEAVEDD198,BAX,CDK1,BIM,DUSP4,X4EBP1_pT37T46	NA	NA	NA	Prognosis value/High proliferative activity/Regulation of cell cycle/Cell proliferation/DNA replication/DNA repair,	High proliferative activity:Most of the proteins overexpressed in uLUAD were highly active in various cancer types	GO,GSEA,KM analysis	CD4_Tcell	Plk1 Pathway/Aurora B Pathway/Fanconi Pathway/P53 Signaling Pathway Regulation Pathway/Myc Activ Pathway	NA	predicted
219	32850350	A Greedy Algorithm-Based Stem Cell LncRNA Signature Identifies a Novel Subgroup of Lung Adenocarcinoma Patients With Poor Prognosis	Front Oncol	2020	human	Lung	Lung adenocarcinoma	LUAD	NA	CTD-2547H18.1	CTD-2547H18.1	lncRNA	up-regulation	NA	TTF1,CAVEOLIN1,ASNS,CASPASE7CLEAVEDD198,BAX,CDK1,BIM,DUSP4,X4EBP1_pT37T46	TTF1,CAVEOLIN1,ASNS,CASPASE7CLEAVEDD198,BAX,CDK1,BIM,DUSP4,X4EBP1_pT37T46	NA	NA	NA	Prognosis value/High proliferative activity/Regulation of cell cycle/Cell proliferation/DNA replication/DNA repair,	High proliferative activity:Most of the proteins overexpressed in uLUAD were highly active in various cancer types	GO,GSEA,KM analysis	CD8_Tcell	Plk1 Pathway/Aurora B Pathway/Fanconi Pathway/P53 Signaling Pathway Regulation Pathway/Myc Activ Pathway	NA	predicted
220	32850350	A Greedy Algorithm-Based Stem Cell LncRNA Signature Identifies a Novel Subgroup of Lung Adenocarcinoma Patients With Poor Prognosis	Front Oncol	2020	human	Lung	Lung adenocarcinoma	LUAD	NA	CTD-2547H18.1	CTD-2547H18.1	lncRNA	up-regulation	NA	TTF1,CAVEOLIN1,ASNS,CASPASE7CLEAVEDD198,BAX,CDK1,BIM,DUSP4,X4EBP1_pT37T46	TTF1,CAVEOLIN1,ASNS,CASPASE7CLEAVEDD198,BAX,CDK1,BIM,DUSP4,X4EBP1_pT37T46	NA	NA	NA	Prognosis value/High proliferative activity/Regulation of cell cycle/Cell proliferation/DNA replication/DNA repair,	High proliferative activity:Most of the proteins overexpressed in uLUAD were highly active in various cancer types	GO,GSEA,KM analysis	CD4_Tcell	Plk1 Pathway/Aurora B Pathway/Fanconi Pathway/P53 Signaling Pathway Regulation Pathway/Myc Activ Pathway	NA	predicted
221	32850350	A Greedy Algorithm-Based Stem Cell LncRNA Signature Identifies a Novel Subgroup of Lung Adenocarcinoma Patients With Poor Prognosis	Front Oncol	2020	human	Lung	Lung adenocarcinoma	LUAD	NA	CTD-2527I21.15	CTD-2527I21.15	lncRNA	up-regulation	NA	TTF1,CAVEOLIN1,ASNS,CASPASE7CLEAVEDD198,BAX,CDK1,BIM,DUSP4,X4EBP1_pT37T46	TTF1,CAVEOLIN1,ASNS,CASPASE7CLEAVEDD198,BAX,CDK1,BIM,DUSP4,X4EBP1_pT37T46	NA	NA	NA	Prognosis value/High proliferative activity/Regulation of cell cycle/Cell proliferation/DNA replication/DNA repair,	High proliferative activity:Most of the proteins overexpressed in uLUAD were highly active in various cancer types	GO,GSEA,KM analysis	CD8_Tcell	Plk1 Pathway/Aurora B Pathway/Fanconi Pathway/P53 Signaling Pathway Regulation Pathway/Myc Activ Pathway	NA	predicted
222	32850350	A Greedy Algorithm-Based Stem Cell LncRNA Signature Identifies a Novel Subgroup of Lung Adenocarcinoma Patients With Poor Prognosis	Front Oncol	2020	human	Lung	Lung adenocarcinoma	LUAD	NA	CTD-2527I21.15	CTD-2527I21.15	lncRNA	up-regulation	NA	TTF1,CAVEOLIN1,ASNS,CASPASE7CLEAVEDD198,BAX,CDK1,BIM,DUSP4,X4EBP1_pT37T46	TTF1,CAVEOLIN1,ASNS,CASPASE7CLEAVEDD198,BAX,CDK1,BIM,DUSP4,X4EBP1_pT37T46	NA	NA	NA	Prognosis value/High proliferative activity/Regulation of cell cycle/Cell proliferation/DNA replication/DNA repair,	High proliferative activity:Most of the proteins overexpressed in uLUAD were highly active in various cancer types	GO,GSEA,KM analysis	CD4_Tcell	Plk1 Pathway/Aurora B Pathway/Fanconi Pathway/P53 Signaling Pathway Regulation Pathway/Myc Activ Pathway	NA	predicted
223	32850350	A Greedy Algorithm-Based Stem Cell LncRNA Signature Identifies a Novel Subgroup of Lung Adenocarcinoma Patients With Poor Prognosis	Front Oncol	2020	human	Lung	Lung adenocarcinoma	LUAD	NA	CTD-2523D13.2	CTD-2523D13.2	lncRNA	up-regulation	NA	TTF1,CAVEOLIN1,ASNS,CASPASE7CLEAVEDD198,BAX,CDK1,BIM,DUSP4,X4EBP1_pT37T46	TTF1,CAVEOLIN1,ASNS,CASPASE7CLEAVEDD198,BAX,CDK1,BIM,DUSP4,X4EBP1_pT37T46	NA	NA	NA	Prognosis value/High proliferative activity/Regulation of cell cycle/Cell proliferation/DNA replication/DNA repair,	High proliferative activity:Most of the proteins overexpressed in uLUAD were highly active in various cancer types	GO,GSEA,KM analysis	CD8_Tcell	Plk1 Pathway/Aurora B Pathway/Fanconi Pathway/P53 Signaling Pathway Regulation Pathway/Myc Activ Pathway	NA	predicted
224	32850350	A Greedy Algorithm-Based Stem Cell LncRNA Signature Identifies a Novel Subgroup of Lung Adenocarcinoma Patients With Poor Prognosis	Front Oncol	2020	human	Lung	Lung adenocarcinoma	LUAD	NA	CTD-2523D13.2	CTD-2523D13.2	lncRNA	up-regulation	NA	TTF1,CAVEOLIN1,ASNS,CASPASE7CLEAVEDD198,BAX,CDK1,BIM,DUSP4,X4EBP1_pT37T46	TTF1,CAVEOLIN1,ASNS,CASPASE7CLEAVEDD198,BAX,CDK1,BIM,DUSP4,X4EBP1_pT37T46	NA	NA	NA	Prognosis value/High proliferative activity/Regulation of cell cycle/Cell proliferation/DNA replication/DNA repair,	High proliferative activity:Most of the proteins overexpressed in uLUAD were highly active in various cancer types	GO,GSEA,KM analysis	CD4_Tcell	Plk1 Pathway/Aurora B Pathway/Fanconi Pathway/P53 Signaling Pathway Regulation Pathway/Myc Activ Pathway	NA	predicted
225	32850350	A Greedy Algorithm-Based Stem Cell LncRNA Signature Identifies a Novel Subgroup of Lung Adenocarcinoma Patients With Poor Prognosis	Front Oncol	2020	human	Lung	Lung adenocarcinoma	LUAD	NA	CTD-2377D24.6	CTD-2377D24.6	lncRNA	up-regulation	NA	TTF1,CAVEOLIN1,ASNS,CASPASE7CLEAVEDD198,BAX,CDK1,BIM,DUSP4,X4EBP1_pT37T46	TTF1,CAVEOLIN1,ASNS,CASPASE7CLEAVEDD198,BAX,CDK1,BIM,DUSP4,X4EBP1_pT37T46	NA	NA	NA	Prognosis value/High proliferative activity/Regulation of cell cycle/Cell proliferation/DNA replication/DNA repair,	High proliferative activity:Most of the proteins overexpressed in uLUAD were highly active in various cancer types	GO,GSEA,KM analysis	CD8_Tcell	Plk1 Pathway/Aurora B Pathway/Fanconi Pathway/P53 Signaling Pathway Regulation Pathway/Myc Activ Pathway	NA	predicted
226	32850350	A Greedy Algorithm-Based Stem Cell LncRNA Signature Identifies a Novel Subgroup of Lung Adenocarcinoma Patients With Poor Prognosis	Front Oncol	2020	human	Lung	Lung adenocarcinoma	LUAD	NA	CTD-2377D24.6	CTD-2377D24.6	lncRNA	up-regulation	NA	TTF1,CAVEOLIN1,ASNS,CASPASE7CLEAVEDD198,BAX,CDK1,BIM,DUSP4,X4EBP1_pT37T46	TTF1,CAVEOLIN1,ASNS,CASPASE7CLEAVEDD198,BAX,CDK1,BIM,DUSP4,X4EBP1_pT37T46	NA	NA	NA	Prognosis value/High proliferative activity/Regulation of cell cycle/Cell proliferation/DNA replication/DNA repair,	High proliferative activity:Most of the proteins overexpressed in uLUAD were highly active in various cancer types	GO,GSEA,KM analysis	CD4_Tcell	Plk1 Pathway/Aurora B Pathway/Fanconi Pathway/P53 Signaling Pathway Regulation Pathway/Myc Activ Pathway	NA	predicted
227	32850350	A Greedy Algorithm-Based Stem Cell LncRNA Signature Identifies a Novel Subgroup of Lung Adenocarcinoma Patients With Poor Prognosis	Front Oncol	2020	human	Lung	Lung adenocarcinoma	LUAD	NA	CTD-2311M21.3	CTD-2311M21.3	lncRNA	up-regulation	NA	TTF1,CAVEOLIN1,ASNS,CASPASE7CLEAVEDD198,BAX,CDK1,BIM,DUSP4,X4EBP1_pT37T46	TTF1,CAVEOLIN1,ASNS,CASPASE7CLEAVEDD198,BAX,CDK1,BIM,DUSP4,X4EBP1_pT37T46	NA	NA	NA	Prognosis value/High proliferative activity/Regulation of cell cycle/Cell proliferation/DNA replication/DNA repair,	High proliferative activity:Most of the proteins overexpressed in uLUAD were highly active in various cancer types	GO,GSEA,KM analysis	CD8_Tcell	Plk1 Pathway/Aurora B Pathway/Fanconi Pathway/P53 Signaling Pathway Regulation Pathway/Myc Activ Pathway	NA	predicted
228	32850350	A Greedy Algorithm-Based Stem Cell LncRNA Signature Identifies a Novel Subgroup of Lung Adenocarcinoma Patients With Poor Prognosis	Front Oncol	2020	human	Lung	Lung adenocarcinoma	LUAD	NA	CTD-2311M21.3	CTD-2311M21.3	lncRNA	up-regulation	NA	TTF1,CAVEOLIN1,ASNS,CASPASE7CLEAVEDD198,BAX,CDK1,BIM,DUSP4,X4EBP1_pT37T46	TTF1,CAVEOLIN1,ASNS,CASPASE7CLEAVEDD198,BAX,CDK1,BIM,DUSP4,X4EBP1_pT37T46	NA	NA	NA	Prognosis value/High proliferative activity/Regulation of cell cycle/Cell proliferation/DNA replication/DNA repair,	High proliferative activity:Most of the proteins overexpressed in uLUAD were highly active in various cancer types	GO,GSEA,KM analysis	CD4_Tcell	Plk1 Pathway/Aurora B Pathway/Fanconi Pathway/P53 Signaling Pathway Regulation Pathway/Myc Activ Pathway	NA	predicted
229	32850350	A Greedy Algorithm-Based Stem Cell LncRNA Signature Identifies a Novel Subgroup of Lung Adenocarcinoma Patients With Poor Prognosis	Front Oncol	2020	human	Lung	Lung adenocarcinoma	LUAD	NA	CTD-2162K18.4	CTD-2162K18.4	lncRNA	up-regulation	NA	TTF1,CAVEOLIN1,ASNS,CASPASE7CLEAVEDD198,BAX,CDK1,BIM,DUSP4,X4EBP1_pT37T46	TTF1,CAVEOLIN1,ASNS,CASPASE7CLEAVEDD198,BAX,CDK1,BIM,DUSP4,X4EBP1_pT37T46	NA	NA	NA	Prognosis value/High proliferative activity/Regulation of cell cycle/Cell proliferation/DNA replication/DNA repair,	High proliferative activity:Most of the proteins overexpressed in uLUAD were highly active in various cancer types	GO,GSEA,KM analysis	CD8_Tcell	Plk1 Pathway/Aurora B Pathway/Fanconi Pathway/P53 Signaling Pathway Regulation Pathway/Myc Activ Pathway	NA	predicted
230	32850350	A Greedy Algorithm-Based Stem Cell LncRNA Signature Identifies a Novel Subgroup of Lung Adenocarcinoma Patients With Poor Prognosis	Front Oncol	2020	human	Lung	Lung adenocarcinoma	LUAD	NA	CTD-2162K18.4	CTD-2162K18.4	lncRNA	up-regulation	NA	TTF1,CAVEOLIN1,ASNS,CASPASE7CLEAVEDD198,BAX,CDK1,BIM,DUSP4,X4EBP1_pT37T46	TTF1,CAVEOLIN1,ASNS,CASPASE7CLEAVEDD198,BAX,CDK1,BIM,DUSP4,X4EBP1_pT37T46	NA	NA	NA	Prognosis value/High proliferative activity/Regulation of cell cycle/Cell proliferation/DNA replication/DNA repair,	High proliferative activity:Most of the proteins overexpressed in uLUAD were highly active in various cancer types	GO,GSEA,KM analysis	CD4_Tcell	Plk1 Pathway/Aurora B Pathway/Fanconi Pathway/P53 Signaling Pathway Regulation Pathway/Myc Activ Pathway	NA	predicted
231	32850350	A Greedy Algorithm-Based Stem Cell LncRNA Signature Identifies a Novel Subgroup of Lung Adenocarcinoma Patients With Poor Prognosis	Front Oncol	2020	human	Lung	Lung adenocarcinoma	LUAD	NA	CTD-2147F2.1	CTD-2147F2.1	lncRNA	up-regulation	NA	TTF1,CAVEOLIN1,ASNS,CASPASE7CLEAVEDD198,BAX,CDK1,BIM,DUSP4,X4EBP1_pT37T46	TTF1,CAVEOLIN1,ASNS,CASPASE7CLEAVEDD198,BAX,CDK1,BIM,DUSP4,X4EBP1_pT37T46	NA	NA	NA	Prognosis value/High proliferative activity/Regulation of cell cycle/Cell proliferation/DNA replication/DNA repair,	High proliferative activity:Most of the proteins overexpressed in uLUAD were highly active in various cancer types	GO,GSEA,KM analysis	CD8_Tcell	Plk1 Pathway/Aurora B Pathway/Fanconi Pathway/P53 Signaling Pathway Regulation Pathway/Myc Activ Pathway	NA	predicted
232	32850350	A Greedy Algorithm-Based Stem Cell LncRNA Signature Identifies a Novel Subgroup of Lung Adenocarcinoma Patients With Poor Prognosis	Front Oncol	2020	human	Lung	Lung adenocarcinoma	LUAD	NA	CTD-2147F2.1	CTD-2147F2.1	lncRNA	up-regulation	NA	TTF1,CAVEOLIN1,ASNS,CASPASE7CLEAVEDD198,BAX,CDK1,BIM,DUSP4,X4EBP1_pT37T46	TTF1,CAVEOLIN1,ASNS,CASPASE7CLEAVEDD198,BAX,CDK1,BIM,DUSP4,X4EBP1_pT37T46	NA	NA	NA	Prognosis value/High proliferative activity/Regulation of cell cycle/Cell proliferation/DNA replication/DNA repair,	High proliferative activity:Most of the proteins overexpressed in uLUAD were highly active in various cancer types	GO,GSEA,KM analysis	CD4_Tcell	Plk1 Pathway/Aurora B Pathway/Fanconi Pathway/P53 Signaling Pathway Regulation Pathway/Myc Activ Pathway	NA	predicted
233	32850350	A Greedy Algorithm-Based Stem Cell LncRNA Signature Identifies a Novel Subgroup of Lung Adenocarcinoma Patients With Poor Prognosis	Front Oncol	2020	human	Lung	Lung adenocarcinoma	LUAD	NA	CTD-2116N20.1	CTD-2116N20.1	lncRNA	up-regulation	NA	TTF1,CAVEOLIN1,ASNS,CASPASE7CLEAVEDD198,BAX,CDK1,BIM,DUSP4,X4EBP1_pT37T46	TTF1,CAVEOLIN1,ASNS,CASPASE7CLEAVEDD198,BAX,CDK1,BIM,DUSP4,X4EBP1_pT37T46	NA	NA	NA	Prognosis value/High proliferative activity/Regulation of cell cycle/Cell proliferation/DNA replication/DNA repair,	High proliferative activity:Most of the proteins overexpressed in uLUAD were highly active in various cancer types	GO,GSEA,KM analysis	CD8_Tcell	Plk1 Pathway/Aurora B Pathway/Fanconi Pathway/P53 Signaling Pathway Regulation Pathway/Myc Activ Pathway	NA	predicted
234	32850350	A Greedy Algorithm-Based Stem Cell LncRNA Signature Identifies a Novel Subgroup of Lung Adenocarcinoma Patients With Poor Prognosis	Front Oncol	2020	human	Lung	Lung adenocarcinoma	LUAD	NA	CTD-2116N20.1	CTD-2116N20.1	lncRNA	up-regulation	NA	TTF1,CAVEOLIN1,ASNS,CASPASE7CLEAVEDD198,BAX,CDK1,BIM,DUSP4,X4EBP1_pT37T46	TTF1,CAVEOLIN1,ASNS,CASPASE7CLEAVEDD198,BAX,CDK1,BIM,DUSP4,X4EBP1_pT37T46	NA	NA	NA	Prognosis value/High proliferative activity/Regulation of cell cycle/Cell proliferation/DNA replication/DNA repair,	High proliferative activity:Most of the proteins overexpressed in uLUAD were highly active in various cancer types	GO,GSEA,KM analysis	CD4_Tcell	Plk1 Pathway/Aurora B Pathway/Fanconi Pathway/P53 Signaling Pathway Regulation Pathway/Myc Activ Pathway	NA	predicted
235	32850350	A Greedy Algorithm-Based Stem Cell LncRNA Signature Identifies a Novel Subgroup of Lung Adenocarcinoma Patients With Poor Prognosis	Front Oncol	2020	human	Lung	Lung adenocarcinoma	LUAD	NA	CTD-2033A16.3	CTD-2033A16.3	lncRNA	up-regulation	NA	TTF1,CAVEOLIN1,ASNS,CASPASE7CLEAVEDD198,BAX,CDK1,BIM,DUSP4,X4EBP1_pT37T46	TTF1,CAVEOLIN1,ASNS,CASPASE7CLEAVEDD198,BAX,CDK1,BIM,DUSP4,X4EBP1_pT37T46	NA	NA	NA	Prognosis value/High proliferative activity/Regulation of cell cycle/Cell proliferation/DNA replication/DNA repair,	High proliferative activity:Most of the proteins overexpressed in uLUAD were highly active in various cancer types	GO,GSEA,KM analysis	CD8_Tcell	Plk1 Pathway/Aurora B Pathway/Fanconi Pathway/P53 Signaling Pathway Regulation Pathway/Myc Activ Pathway	NA	predicted
236	32850350	A Greedy Algorithm-Based Stem Cell LncRNA Signature Identifies a Novel Subgroup of Lung Adenocarcinoma Patients With Poor Prognosis	Front Oncol	2020	human	Lung	Lung adenocarcinoma	LUAD	NA	CTD-2033A16.3	CTD-2033A16.3	lncRNA	up-regulation	NA	TTF1,CAVEOLIN1,ASNS,CASPASE7CLEAVEDD198,BAX,CDK1,BIM,DUSP4,X4EBP1_pT37T46	TTF1,CAVEOLIN1,ASNS,CASPASE7CLEAVEDD198,BAX,CDK1,BIM,DUSP4,X4EBP1_pT37T46	NA	NA	NA	Prognosis value/High proliferative activity/Regulation of cell cycle/Cell proliferation/DNA replication/DNA repair,	High proliferative activity:Most of the proteins overexpressed in uLUAD were highly active in various cancer types	GO,GSEA,KM analysis	CD4_Tcell	Plk1 Pathway/Aurora B Pathway/Fanconi Pathway/P53 Signaling Pathway Regulation Pathway/Myc Activ Pathway	NA	predicted
237	32850350	A Greedy Algorithm-Based Stem Cell LncRNA Signature Identifies a Novel Subgroup of Lung Adenocarcinoma Patients With Poor Prognosis	Front Oncol	2020	human	Lung	Lung adenocarcinoma	LUAD	NA	CTD-2021H9.3	CTD-2021H9.3	lncRNA	up-regulation	NA	TTF1,CAVEOLIN1,ASNS,CASPASE7CLEAVEDD198,BAX,CDK1,BIM,DUSP4,X4EBP1_pT37T46	TTF1,CAVEOLIN1,ASNS,CASPASE7CLEAVEDD198,BAX,CDK1,BIM,DUSP4,X4EBP1_pT37T46	NA	NA	NA	Prognosis value/High proliferative activity/Regulation of cell cycle/Cell proliferation/DNA replication/DNA repair,	High proliferative activity:Most of the proteins overexpressed in uLUAD were highly active in various cancer types	GO,GSEA,KM analysis	CD8_Tcell	Plk1 Pathway/Aurora B Pathway/Fanconi Pathway/P53 Signaling Pathway Regulation Pathway/Myc Activ Pathway	NA	predicted
238	32850350	A Greedy Algorithm-Based Stem Cell LncRNA Signature Identifies a Novel Subgroup of Lung Adenocarcinoma Patients With Poor Prognosis	Front Oncol	2020	human	Lung	Lung adenocarcinoma	LUAD	NA	CTD-2021H9.3	CTD-2021H9.3	lncRNA	up-regulation	NA	TTF1,CAVEOLIN1,ASNS,CASPASE7CLEAVEDD198,BAX,CDK1,BIM,DUSP4,X4EBP1_pT37T46	TTF1,CAVEOLIN1,ASNS,CASPASE7CLEAVEDD198,BAX,CDK1,BIM,DUSP4,X4EBP1_pT37T46	NA	NA	NA	Prognosis value/High proliferative activity/Regulation of cell cycle/Cell proliferation/DNA replication/DNA repair,	High proliferative activity:Most of the proteins overexpressed in uLUAD were highly active in various cancer types	GO,GSEA,KM analysis	CD4_Tcell	Plk1 Pathway/Aurora B Pathway/Fanconi Pathway/P53 Signaling Pathway Regulation Pathway/Myc Activ Pathway	NA	predicted
239	32850350	A Greedy Algorithm-Based Stem Cell LncRNA Signature Identifies a Novel Subgroup of Lung Adenocarcinoma Patients With Poor Prognosis	Front Oncol	2020	human	Lung	Lung adenocarcinoma	LUAD	NA	CTC-338M12.9	CTC-338M12.9	lncRNA	up-regulation	NA	TTF1,CAVEOLIN1,ASNS,CASPASE7CLEAVEDD198,BAX,CDK1,BIM,DUSP4,X4EBP1_pT37T46	TTF1,CAVEOLIN1,ASNS,CASPASE7CLEAVEDD198,BAX,CDK1,BIM,DUSP4,X4EBP1_pT37T46	NA	NA	NA	Prognosis value/High proliferative activity/Regulation of cell cycle/Cell proliferation/DNA replication/DNA repair,	High proliferative activity:Most of the proteins overexpressed in uLUAD were highly active in various cancer types	GO,GSEA,KM analysis	CD8_Tcell	Plk1 Pathway/Aurora B Pathway/Fanconi Pathway/P53 Signaling Pathway Regulation Pathway/Myc Activ Pathway	NA	predicted
240	32850350	A Greedy Algorithm-Based Stem Cell LncRNA Signature Identifies a Novel Subgroup of Lung Adenocarcinoma Patients With Poor Prognosis	Front Oncol	2020	human	Lung	Lung adenocarcinoma	LUAD	NA	CTC-338M12.9	CTC-338M12.9	lncRNA	up-regulation	NA	TTF1,CAVEOLIN1,ASNS,CASPASE7CLEAVEDD198,BAX,CDK1,BIM,DUSP4,X4EBP1_pT37T46	TTF1,CAVEOLIN1,ASNS,CASPASE7CLEAVEDD198,BAX,CDK1,BIM,DUSP4,X4EBP1_pT37T46	NA	NA	NA	Prognosis value/High proliferative activity/Regulation of cell cycle/Cell proliferation/DNA replication/DNA repair,	High proliferative activity:Most of the proteins overexpressed in uLUAD were highly active in various cancer types	GO,GSEA,KM analysis	CD4_Tcell	Plk1 Pathway/Aurora B Pathway/Fanconi Pathway/P53 Signaling Pathway Regulation Pathway/Myc Activ Pathway	NA	predicted
241	32850350	A Greedy Algorithm-Based Stem Cell LncRNA Signature Identifies a Novel Subgroup of Lung Adenocarcinoma Patients With Poor Prognosis	Front Oncol	2020	human	Lung	Lung adenocarcinoma	LUAD	NA	CTB-186G2.1	CTB-186G2.1	lncRNA	up-regulation	NA	TTF1,CAVEOLIN1,ASNS,CASPASE7CLEAVEDD198,BAX,CDK1,BIM,DUSP4,X4EBP1_pT37T46	TTF1,CAVEOLIN1,ASNS,CASPASE7CLEAVEDD198,BAX,CDK1,BIM,DUSP4,X4EBP1_pT37T46	NA	NA	NA	Prognosis value/High proliferative activity/Regulation of cell cycle/Cell proliferation/DNA replication/DNA repair,	High proliferative activity:Most of the proteins overexpressed in uLUAD were highly active in various cancer types	GO,GSEA,KM analysis	CD8_Tcell	Plk1 Pathway/Aurora B Pathway/Fanconi Pathway/P53 Signaling Pathway Regulation Pathway/Myc Activ Pathway	NA	predicted
242	32850350	A Greedy Algorithm-Based Stem Cell LncRNA Signature Identifies a Novel Subgroup of Lung Adenocarcinoma Patients With Poor Prognosis	Front Oncol	2020	human	Lung	Lung adenocarcinoma	LUAD	NA	CTB-186G2.1	CTB-186G2.1	lncRNA	up-regulation	NA	TTF1,CAVEOLIN1,ASNS,CASPASE7CLEAVEDD198,BAX,CDK1,BIM,DUSP4,X4EBP1_pT37T46	TTF1,CAVEOLIN1,ASNS,CASPASE7CLEAVEDD198,BAX,CDK1,BIM,DUSP4,X4EBP1_pT37T46	NA	NA	NA	Prognosis value/High proliferative activity/Regulation of cell cycle/Cell proliferation/DNA replication/DNA repair,	High proliferative activity:Most of the proteins overexpressed in uLUAD were highly active in various cancer types	GO,GSEA,KM analysis	CD4_Tcell	Plk1 Pathway/Aurora B Pathway/Fanconi Pathway/P53 Signaling Pathway Regulation Pathway/Myc Activ Pathway	NA	predicted
243	32850350	A Greedy Algorithm-Based Stem Cell LncRNA Signature Identifies a Novel Subgroup of Lung Adenocarcinoma Patients With Poor Prognosis	Front Oncol	2020	human	Lung	Lung adenocarcinoma	LUAD	NA	CDIPT-AS1	CDIPT-AS1	lncRNA	up-regulation	NA	TTF1,CAVEOLIN1,ASNS,CASPASE7CLEAVEDD198,BAX,CDK1,BIM,DUSP4,X4EBP1_pT37T46	TTF1,CAVEOLIN1,ASNS,CASPASE7CLEAVEDD198,BAX,CDK1,BIM,DUSP4,X4EBP1_pT37T46	NA	NA	NA	Prognosis value/High proliferative activity/Regulation of cell cycle/Cell proliferation/DNA replication/DNA repair,	High proliferative activity:Most of the proteins overexpressed in uLUAD were highly active in various cancer types	GO,GSEA,KM analysis	CD8_Tcell	Plk1 Pathway/Aurora B Pathway/Fanconi Pathway/P53 Signaling Pathway Regulation Pathway/Myc Activ Pathway	NA	predicted
244	32850350	A Greedy Algorithm-Based Stem Cell LncRNA Signature Identifies a Novel Subgroup of Lung Adenocarcinoma Patients With Poor Prognosis	Front Oncol	2020	human	Lung	Lung adenocarcinoma	LUAD	NA	CDIPT-AS1	CDIPT-AS1	lncRNA	up-regulation	NA	TTF1,CAVEOLIN1,ASNS,CASPASE7CLEAVEDD198,BAX,CDK1,BIM,DUSP4,X4EBP1_pT37T46	TTF1,CAVEOLIN1,ASNS,CASPASE7CLEAVEDD198,BAX,CDK1,BIM,DUSP4,X4EBP1_pT37T46	NA	NA	NA	Prognosis value/High proliferative activity/Regulation of cell cycle/Cell proliferation/DNA replication/DNA repair,	High proliferative activity:Most of the proteins overexpressed in uLUAD were highly active in various cancer types	GO,GSEA,KM analysis	CD4_Tcell	Plk1 Pathway/Aurora B Pathway/Fanconi Pathway/P53 Signaling Pathway Regulation Pathway/Myc Activ Pathway	NA	predicted
245	32850350	A Greedy Algorithm-Based Stem Cell LncRNA Signature Identifies a Novel Subgroup of Lung Adenocarcinoma Patients With Poor Prognosis	Front Oncol	2020	human	Lung	Lung adenocarcinoma	LUAD	NA	CASC9	CASC9	lncRNA	up-regulation	NA	TTF1,CAVEOLIN1,ASNS,CASPASE7CLEAVEDD198,BAX,CDK1,BIM,DUSP4,X4EBP1_pT37T46	TTF1,CAVEOLIN1,ASNS,CASPASE7CLEAVEDD198,BAX,CDK1,BIM,DUSP4,X4EBP1_pT37T46	NA	NA	NA	Prognosis value/High proliferative activity/Regulation of cell cycle/Cell proliferation/DNA replication/DNA repair,	High proliferative activity:Most of the proteins overexpressed in uLUAD were highly active in various cancer types	GO,GSEA,KM analysis	CD8_Tcell	Plk1 Pathway/Aurora B Pathway/Fanconi Pathway/P53 Signaling Pathway Regulation Pathway/Myc Activ Pathway	NA	predicted
246	32850350	A Greedy Algorithm-Based Stem Cell LncRNA Signature Identifies a Novel Subgroup of Lung Adenocarcinoma Patients With Poor Prognosis	Front Oncol	2020	human	Lung	Lung adenocarcinoma	LUAD	NA	CASC9	CASC9	lncRNA	up-regulation	NA	TTF1,CAVEOLIN1,ASNS,CASPASE7CLEAVEDD198,BAX,CDK1,BIM,DUSP4,X4EBP1_pT37T46	TTF1,CAVEOLIN1,ASNS,CASPASE7CLEAVEDD198,BAX,CDK1,BIM,DUSP4,X4EBP1_pT37T46	NA	NA	NA	Prognosis value/High proliferative activity/Regulation of cell cycle/Cell proliferation/DNA replication/DNA repair,	High proliferative activity:Most of the proteins overexpressed in uLUAD were highly active in various cancer types	GO,GSEA,KM analysis	CD4_Tcell	Plk1 Pathway/Aurora B Pathway/Fanconi Pathway/P53 Signaling Pathway Regulation Pathway/Myc Activ Pathway	NA	predicted
247	32850350	A Greedy Algorithm-Based Stem Cell LncRNA Signature Identifies a Novel Subgroup of Lung Adenocarcinoma Patients With Poor Prognosis	Front Oncol	2020	human	Lung	Lung adenocarcinoma	LUAD	NA	C2orf48	C2orf48	lncRNA	up-regulation	NA	TTF1,CAVEOLIN1,ASNS,CASPASE7CLEAVEDD198,BAX,CDK1,BIM,DUSP4,X4EBP1_pT37T46	TTF1,CAVEOLIN1,ASNS,CASPASE7CLEAVEDD198,BAX,CDK1,BIM,DUSP4,X4EBP1_pT37T46	NA	NA	NA	Prognosis value/High proliferative activity/Regulation of cell cycle/Cell proliferation/DNA replication/DNA repair,	High proliferative activity:Most of the proteins overexpressed in uLUAD were highly active in various cancer types	GO,GSEA,KM analysis	CD8_Tcell	Plk1 Pathway/Aurora B Pathway/Fanconi Pathway/P53 Signaling Pathway Regulation Pathway/Myc Activ Pathway	NA	predicted
248	32850350	A Greedy Algorithm-Based Stem Cell LncRNA Signature Identifies a Novel Subgroup of Lung Adenocarcinoma Patients With Poor Prognosis	Front Oncol	2020	human	Lung	Lung adenocarcinoma	LUAD	NA	C2orf48	C2orf48	lncRNA	up-regulation	NA	TTF1,CAVEOLIN1,ASNS,CASPASE7CLEAVEDD198,BAX,CDK1,BIM,DUSP4,X4EBP1_pT37T46	TTF1,CAVEOLIN1,ASNS,CASPASE7CLEAVEDD198,BAX,CDK1,BIM,DUSP4,X4EBP1_pT37T46	NA	NA	NA	Prognosis value/High proliferative activity/Regulation of cell cycle/Cell proliferation/DNA replication/DNA repair,	High proliferative activity:Most of the proteins overexpressed in uLUAD were highly active in various cancer types	GO,GSEA,KM analysis	CD4_Tcell	Plk1 Pathway/Aurora B Pathway/Fanconi Pathway/P53 Signaling Pathway Regulation Pathway/Myc Activ Pathway	NA	predicted
249	32850350	A Greedy Algorithm-Based Stem Cell LncRNA Signature Identifies a Novel Subgroup of Lung Adenocarcinoma Patients With Poor Prognosis	Front Oncol	2020	human	Lung	Lung adenocarcinoma	LUAD	NA	C1orf140	C1orf140	lncRNA	down-regulation	NA	TTF1,CAVEOLIN1,ASNS,CASPASE7CLEAVEDD198,BAX,CDK1,BIM,DUSP4,X4EBP1_pT37T46	TTF1,CAVEOLIN1,ASNS,CASPASE7CLEAVEDD198,BAX,CDK1,BIM,DUSP4,X4EBP1_pT37T46	NA	NA	NA	Prognosis value/High proliferative activity/Regulation of cell cycle/Cell proliferation/DNA replication/DNA repair,	High proliferative activity:Most of the proteins overexpressed in uLUAD were highly active in various cancer types	GO,GSEA,KM analysis	CD8_Tcell	Plk1 Pathway/Aurora B Pathway/Fanconi Pathway/P53 Signaling Pathway Regulation Pathway/Myc Activ Pathway	NA	predicted
250	32850350	A Greedy Algorithm-Based Stem Cell LncRNA Signature Identifies a Novel Subgroup of Lung Adenocarcinoma Patients With Poor Prognosis	Front Oncol	2020	human	Lung	Lung adenocarcinoma	LUAD	NA	C1orf140	C1orf140	lncRNA	down-regulation	NA	TTF1,CAVEOLIN1,ASNS,CASPASE7CLEAVEDD198,BAX,CDK1,BIM,DUSP4,X4EBP1_pT37T46	TTF1,CAVEOLIN1,ASNS,CASPASE7CLEAVEDD198,BAX,CDK1,BIM,DUSP4,X4EBP1_pT37T46	NA	NA	NA	Prognosis value/High proliferative activity/Regulation of cell cycle/Cell proliferation/DNA replication/DNA repair,	High proliferative activity:Most of the proteins overexpressed in uLUAD were highly active in various cancer types	GO,GSEA,KM analysis	CD4_Tcell	Plk1 Pathway/Aurora B Pathway/Fanconi Pathway/P53 Signaling Pathway Regulation Pathway/Myc Activ Pathway	NA	predicted
251	32850350	A Greedy Algorithm-Based Stem Cell LncRNA Signature Identifies a Novel Subgroup of Lung Adenocarcinoma Patients With Poor Prognosis	Front Oncol	2020	human	Lung	Lung adenocarcinoma	LUAD	NA	BBOX1-AS1	BBOX1-AS1	lncRNA	up-regulation	NA	TTF1,CAVEOLIN1,ASNS,CASPASE7CLEAVEDD198,BAX,CDK1,BIM,DUSP4,X4EBP1_pT37T46	TTF1,CAVEOLIN1,ASNS,CASPASE7CLEAVEDD198,BAX,CDK1,BIM,DUSP4,X4EBP1_pT37T46	NA	NA	NA	Prognosis value/High proliferative activity/Regulation of cell cycle/Cell proliferation/DNA replication/DNA repair,	High proliferative activity:Most of the proteins overexpressed in uLUAD were highly active in various cancer types	GO,GSEA,KM analysis	CD8_Tcell	Plk1 Pathway/Aurora B Pathway/Fanconi Pathway/P53 Signaling Pathway Regulation Pathway/Myc Activ Pathway	NA	predicted
252	32850350	A Greedy Algorithm-Based Stem Cell LncRNA Signature Identifies a Novel Subgroup of Lung Adenocarcinoma Patients With Poor Prognosis	Front Oncol	2020	human	Lung	Lung adenocarcinoma	LUAD	NA	BBOX1-AS1	BBOX1-AS1	lncRNA	up-regulation	NA	TTF1,CAVEOLIN1,ASNS,CASPASE7CLEAVEDD198,BAX,CDK1,BIM,DUSP4,X4EBP1_pT37T46	TTF1,CAVEOLIN1,ASNS,CASPASE7CLEAVEDD198,BAX,CDK1,BIM,DUSP4,X4EBP1_pT37T46	NA	NA	NA	Prognosis value/High proliferative activity/Regulation of cell cycle/Cell proliferation/DNA replication/DNA repair,	High proliferative activity:Most of the proteins overexpressed in uLUAD were highly active in various cancer types	GO,GSEA,KM analysis	CD4_Tcell	Plk1 Pathway/Aurora B Pathway/Fanconi Pathway/P53 Signaling Pathway Regulation Pathway/Myc Activ Pathway	NA	predicted
253	32850350	A Greedy Algorithm-Based Stem Cell LncRNA Signature Identifies a Novel Subgroup of Lung Adenocarcinoma Patients With Poor Prognosis	Front Oncol	2020	human	Lung	Lung adenocarcinoma	LUAD	NA	AP001626.2	AP001626.2	lncRNA	up-regulation	NA	TTF1,CAVEOLIN1,ASNS,CASPASE7CLEAVEDD198,BAX,CDK1,BIM,DUSP4,X4EBP1_pT37T46	TTF1,CAVEOLIN1,ASNS,CASPASE7CLEAVEDD198,BAX,CDK1,BIM,DUSP4,X4EBP1_pT37T46	NA	NA	NA	Prognosis value/High proliferative activity/Regulation of cell cycle/Cell proliferation/DNA replication/DNA repair,	High proliferative activity:Most of the proteins overexpressed in uLUAD were highly active in various cancer types	GO,GSEA,KM analysis	CD8_Tcell	Plk1 Pathway/Aurora B Pathway/Fanconi Pathway/P53 Signaling Pathway Regulation Pathway/Myc Activ Pathway	NA	predicted
254	32850350	A Greedy Algorithm-Based Stem Cell LncRNA Signature Identifies a Novel Subgroup of Lung Adenocarcinoma Patients With Poor Prognosis	Front Oncol	2020	human	Lung	Lung adenocarcinoma	LUAD	NA	AP001626.2	AP001626.2	lncRNA	up-regulation	NA	TTF1,CAVEOLIN1,ASNS,CASPASE7CLEAVEDD198,BAX,CDK1,BIM,DUSP4,X4EBP1_pT37T46	TTF1,CAVEOLIN1,ASNS,CASPASE7CLEAVEDD198,BAX,CDK1,BIM,DUSP4,X4EBP1_pT37T46	NA	NA	NA	Prognosis value/High proliferative activity/Regulation of cell cycle/Cell proliferation/DNA replication/DNA repair,	High proliferative activity:Most of the proteins overexpressed in uLUAD were highly active in various cancer types	GO,GSEA,KM analysis	CD4_Tcell	Plk1 Pathway/Aurora B Pathway/Fanconi Pathway/P53 Signaling Pathway Regulation Pathway/Myc Activ Pathway	NA	predicted
255	32850350	A Greedy Algorithm-Based Stem Cell LncRNA Signature Identifies a Novel Subgroup of Lung Adenocarcinoma Patients With Poor Prognosis	Front Oncol	2020	human	Lung	Lung adenocarcinoma	LUAD	NA	AP000593.7	AP000593.7	lncRNA	up-regulation	NA	TTF1,CAVEOLIN1,ASNS,CASPASE7CLEAVEDD198,BAX,CDK1,BIM,DUSP4,X4EBP1_pT37T46	TTF1,CAVEOLIN1,ASNS,CASPASE7CLEAVEDD198,BAX,CDK1,BIM,DUSP4,X4EBP1_pT37T46	NA	NA	NA	Prognosis value/High proliferative activity/Regulation of cell cycle/Cell proliferation/DNA replication/DNA repair,	High proliferative activity:Most of the proteins overexpressed in uLUAD were highly active in various cancer types	GO,GSEA,KM analysis	CD8_Tcell	Plk1 Pathway/Aurora B Pathway/Fanconi Pathway/P53 Signaling Pathway Regulation Pathway/Myc Activ Pathway	NA	predicted
256	32850350	A Greedy Algorithm-Based Stem Cell LncRNA Signature Identifies a Novel Subgroup of Lung Adenocarcinoma Patients With Poor Prognosis	Front Oncol	2020	human	Lung	Lung adenocarcinoma	LUAD	NA	AP000593.7	AP000593.7	lncRNA	up-regulation	NA	TTF1,CAVEOLIN1,ASNS,CASPASE7CLEAVEDD198,BAX,CDK1,BIM,DUSP4,X4EBP1_pT37T46	TTF1,CAVEOLIN1,ASNS,CASPASE7CLEAVEDD198,BAX,CDK1,BIM,DUSP4,X4EBP1_pT37T46	NA	NA	NA	Prognosis value/High proliferative activity/Regulation of cell cycle/Cell proliferation/DNA replication/DNA repair,	High proliferative activity:Most of the proteins overexpressed in uLUAD were highly active in various cancer types	GO,GSEA,KM analysis	CD4_Tcell	Plk1 Pathway/Aurora B Pathway/Fanconi Pathway/P53 Signaling Pathway Regulation Pathway/Myc Activ Pathway	NA	predicted
257	32850350	A Greedy Algorithm-Based Stem Cell LncRNA Signature Identifies a Novel Subgroup of Lung Adenocarcinoma Patients With Poor Prognosis	Front Oncol	2020	human	Lung	Lung adenocarcinoma	LUAD	NA	AP000251.3	AP000251.3	lncRNA	up-regulation	NA	TTF1,CAVEOLIN1,ASNS,CASPASE7CLEAVEDD198,BAX,CDK1,BIM,DUSP4,X4EBP1_pT37T46	TTF1,CAVEOLIN1,ASNS,CASPASE7CLEAVEDD198,BAX,CDK1,BIM,DUSP4,X4EBP1_pT37T46	NA	NA	NA	Prognosis value/High proliferative activity/Regulation of cell cycle/Cell proliferation/DNA replication/DNA repair,	High proliferative activity:Most of the proteins overexpressed in uLUAD were highly active in various cancer types	GO,GSEA,KM analysis	CD8_Tcell	Plk1 Pathway/Aurora B Pathway/Fanconi Pathway/P53 Signaling Pathway Regulation Pathway/Myc Activ Pathway	NA	predicted
258	32850350	A Greedy Algorithm-Based Stem Cell LncRNA Signature Identifies a Novel Subgroup of Lung Adenocarcinoma Patients With Poor Prognosis	Front Oncol	2020	human	Lung	Lung adenocarcinoma	LUAD	NA	AP000251.3	AP000251.3	lncRNA	up-regulation	NA	TTF1,CAVEOLIN1,ASNS,CASPASE7CLEAVEDD198,BAX,CDK1,BIM,DUSP4,X4EBP1_pT37T46	TTF1,CAVEOLIN1,ASNS,CASPASE7CLEAVEDD198,BAX,CDK1,BIM,DUSP4,X4EBP1_pT37T46	NA	NA	NA	Prognosis value/High proliferative activity/Regulation of cell cycle/Cell proliferation/DNA replication/DNA repair,	High proliferative activity:Most of the proteins overexpressed in uLUAD were highly active in various cancer types	GO,GSEA,KM analysis	CD4_Tcell	Plk1 Pathway/Aurora B Pathway/Fanconi Pathway/P53 Signaling Pathway Regulation Pathway/Myc Activ Pathway	NA	predicted
259	32850350	A Greedy Algorithm-Based Stem Cell LncRNA Signature Identifies a Novel Subgroup of Lung Adenocarcinoma Patients With Poor Prognosis	Front Oncol	2020	human	Lung	Lung adenocarcinoma	LUAD	NA	AL109761.5	AL109761.5	lncRNA	up-regulation	NA	TTF1,CAVEOLIN1,ASNS,CASPASE7CLEAVEDD198,BAX,CDK1,BIM,DUSP4,X4EBP1_pT37T46	TTF1,CAVEOLIN1,ASNS,CASPASE7CLEAVEDD198,BAX,CDK1,BIM,DUSP4,X4EBP1_pT37T46	NA	NA	NA	Prognosis value/High proliferative activity/Regulation of cell cycle/Cell proliferation/DNA replication/DNA repair,	High proliferative activity:Most of the proteins overexpressed in uLUAD were highly active in various cancer types	GO,GSEA,KM analysis	CD8_Tcell	Plk1 Pathway/Aurora B Pathway/Fanconi Pathway/P53 Signaling Pathway Regulation Pathway/Myc Activ Pathway	NA	predicted
260	32850350	A Greedy Algorithm-Based Stem Cell LncRNA Signature Identifies a Novel Subgroup of Lung Adenocarcinoma Patients With Poor Prognosis	Front Oncol	2020	human	Lung	Lung adenocarcinoma	LUAD	NA	AL109761.5	AL109761.5	lncRNA	up-regulation	NA	TTF1,CAVEOLIN1,ASNS,CASPASE7CLEAVEDD198,BAX,CDK1,BIM,DUSP4,X4EBP1_pT37T46	TTF1,CAVEOLIN1,ASNS,CASPASE7CLEAVEDD198,BAX,CDK1,BIM,DUSP4,X4EBP1_pT37T46	NA	NA	NA	Prognosis value/High proliferative activity/Regulation of cell cycle/Cell proliferation/DNA replication/DNA repair,	High proliferative activity:Most of the proteins overexpressed in uLUAD were highly active in various cancer types	GO,GSEA,KM analysis	CD4_Tcell	Plk1 Pathway/Aurora B Pathway/Fanconi Pathway/P53 Signaling Pathway Regulation Pathway/Myc Activ Pathway	NA	predicted
261	32850350	A Greedy Algorithm-Based Stem Cell LncRNA Signature Identifies a Novel Subgroup of Lung Adenocarcinoma Patients With Poor Prognosis	Front Oncol	2020	human	Lung	Lung adenocarcinoma	LUAD	NA	AC144450.2	AC144450.2	lncRNA	up-regulation	NA	TTF1,CAVEOLIN1,ASNS,CASPASE7CLEAVEDD198,BAX,CDK1,BIM,DUSP4,X4EBP1_pT37T46	TTF1,CAVEOLIN1,ASNS,CASPASE7CLEAVEDD198,BAX,CDK1,BIM,DUSP4,X4EBP1_pT37T46	NA	NA	NA	Prognosis value/High proliferative activity/Regulation of cell cycle/Cell proliferation/DNA replication/DNA repair,	High proliferative activity:Most of the proteins overexpressed in uLUAD were highly active in various cancer types	GO,GSEA,KM analysis	CD8_Tcell	Plk1 Pathway/Aurora B Pathway/Fanconi Pathway/P53 Signaling Pathway Regulation Pathway/Myc Activ Pathway	NA	predicted
262	32850350	A Greedy Algorithm-Based Stem Cell LncRNA Signature Identifies a Novel Subgroup of Lung Adenocarcinoma Patients With Poor Prognosis	Front Oncol	2020	human	Lung	Lung adenocarcinoma	LUAD	NA	AC144450.2	AC144450.2	lncRNA	up-regulation	NA	TTF1,CAVEOLIN1,ASNS,CASPASE7CLEAVEDD198,BAX,CDK1,BIM,DUSP4,X4EBP1_pT37T46	TTF1,CAVEOLIN1,ASNS,CASPASE7CLEAVEDD198,BAX,CDK1,BIM,DUSP4,X4EBP1_pT37T46	NA	NA	NA	Prognosis value/High proliferative activity/Regulation of cell cycle/Cell proliferation/DNA replication/DNA repair,	High proliferative activity:Most of the proteins overexpressed in uLUAD were highly active in various cancer types	GO,GSEA,KM analysis	CD4_Tcell	Plk1 Pathway/Aurora B Pathway/Fanconi Pathway/P53 Signaling Pathway Regulation Pathway/Myc Activ Pathway	NA	predicted
263	32850350	A Greedy Algorithm-Based Stem Cell LncRNA Signature Identifies a Novel Subgroup of Lung Adenocarcinoma Patients With Poor Prognosis	Front Oncol	2020	human	Lung	Lung adenocarcinoma	LUAD	NA	AC144450.1	AC144450.1	lncRNA	up-regulation	NA	TTF1,CAVEOLIN1,ASNS,CASPASE7CLEAVEDD198,BAX,CDK1,BIM,DUSP4,X4EBP1_pT37T46	TTF1,CAVEOLIN1,ASNS,CASPASE7CLEAVEDD198,BAX,CDK1,BIM,DUSP4,X4EBP1_pT37T46	NA	NA	NA	Prognosis value/High proliferative activity/Regulation of cell cycle/Cell proliferation/DNA replication/DNA repair,	High proliferative activity:Most of the proteins overexpressed in uLUAD were highly active in various cancer types	GO,GSEA,KM analysis	CD8_Tcell	Plk1 Pathway/Aurora B Pathway/Fanconi Pathway/P53 Signaling Pathway Regulation Pathway/Myc Activ Pathway	NA	predicted
264	32850350	A Greedy Algorithm-Based Stem Cell LncRNA Signature Identifies a Novel Subgroup of Lung Adenocarcinoma Patients With Poor Prognosis	Front Oncol	2020	human	Lung	Lung adenocarcinoma	LUAD	NA	AC144450.1	AC144450.1	lncRNA	up-regulation	NA	TTF1,CAVEOLIN1,ASNS,CASPASE7CLEAVEDD198,BAX,CDK1,BIM,DUSP4,X4EBP1_pT37T46	TTF1,CAVEOLIN1,ASNS,CASPASE7CLEAVEDD198,BAX,CDK1,BIM,DUSP4,X4EBP1_pT37T46	NA	NA	NA	Prognosis value/High proliferative activity/Regulation of cell cycle/Cell proliferation/DNA replication/DNA repair,	High proliferative activity:Most of the proteins overexpressed in uLUAD were highly active in various cancer types	GO,GSEA,KM analysis	CD4_Tcell	Plk1 Pathway/Aurora B Pathway/Fanconi Pathway/P53 Signaling Pathway Regulation Pathway/Myc Activ Pathway	NA	predicted
265	32850350	A Greedy Algorithm-Based Stem Cell LncRNA Signature Identifies a Novel Subgroup of Lung Adenocarcinoma Patients With Poor Prognosis	Front Oncol	2020	human	Lung	Lung adenocarcinoma	LUAD	NA	AC133785.1	AC133785.1	lncRNA	up-regulation	NA	TTF1,CAVEOLIN1,ASNS,CASPASE7CLEAVEDD198,BAX,CDK1,BIM,DUSP4,X4EBP1_pT37T46	TTF1,CAVEOLIN1,ASNS,CASPASE7CLEAVEDD198,BAX,CDK1,BIM,DUSP4,X4EBP1_pT37T46	NA	NA	NA	Prognosis value/High proliferative activity/Regulation of cell cycle/Cell proliferation/DNA replication/DNA repair,	High proliferative activity:Most of the proteins overexpressed in uLUAD were highly active in various cancer types	GO,GSEA,KM analysis	CD8_Tcell	Plk1 Pathway/Aurora B Pathway/Fanconi Pathway/P53 Signaling Pathway Regulation Pathway/Myc Activ Pathway	NA	predicted
266	32850350	A Greedy Algorithm-Based Stem Cell LncRNA Signature Identifies a Novel Subgroup of Lung Adenocarcinoma Patients With Poor Prognosis	Front Oncol	2020	human	Lung	Lung adenocarcinoma	LUAD	NA	AC133785.1	AC133785.1	lncRNA	up-regulation	NA	TTF1,CAVEOLIN1,ASNS,CASPASE7CLEAVEDD198,BAX,CDK1,BIM,DUSP4,X4EBP1_pT37T46	TTF1,CAVEOLIN1,ASNS,CASPASE7CLEAVEDD198,BAX,CDK1,BIM,DUSP4,X4EBP1_pT37T46	NA	NA	NA	Prognosis value/High proliferative activity/Regulation of cell cycle/Cell proliferation/DNA replication/DNA repair,	High proliferative activity:Most of the proteins overexpressed in uLUAD were highly active in various cancer types	GO,GSEA,KM analysis	CD4_Tcell	Plk1 Pathway/Aurora B Pathway/Fanconi Pathway/P53 Signaling Pathway Regulation Pathway/Myc Activ Pathway	NA	predicted
267	32850350	A Greedy Algorithm-Based Stem Cell LncRNA Signature Identifies a Novel Subgroup of Lung Adenocarcinoma Patients With Poor Prognosis	Front Oncol	2020	human	Lung	Lung adenocarcinoma	LUAD	NA	AC128709.2	AC128709.2	lncRNA	down-regulation	NA	TTF1,CAVEOLIN1,ASNS,CASPASE7CLEAVEDD198,BAX,CDK1,BIM,DUSP4,X4EBP1_pT37T46	TTF1,CAVEOLIN1,ASNS,CASPASE7CLEAVEDD198,BAX,CDK1,BIM,DUSP4,X4EBP1_pT37T46	NA	NA	NA	Prognosis value/High proliferative activity/Regulation of cell cycle/Cell proliferation/DNA replication/DNA repair,	High proliferative activity:Most of the proteins overexpressed in uLUAD were highly active in various cancer types	GO,GSEA,KM analysis	CD8_Tcell	Plk1 Pathway/Aurora B Pathway/Fanconi Pathway/P53 Signaling Pathway Regulation Pathway/Myc Activ Pathway	NA	predicted
268	32850350	A Greedy Algorithm-Based Stem Cell LncRNA Signature Identifies a Novel Subgroup of Lung Adenocarcinoma Patients With Poor Prognosis	Front Oncol	2020	human	Lung	Lung adenocarcinoma	LUAD	NA	AC128709.2	AC128709.2	lncRNA	down-regulation	NA	TTF1,CAVEOLIN1,ASNS,CASPASE7CLEAVEDD198,BAX,CDK1,BIM,DUSP4,X4EBP1_pT37T46	TTF1,CAVEOLIN1,ASNS,CASPASE7CLEAVEDD198,BAX,CDK1,BIM,DUSP4,X4EBP1_pT37T46	NA	NA	NA	Prognosis value/High proliferative activity/Regulation of cell cycle/Cell proliferation/DNA replication/DNA repair,	High proliferative activity:Most of the proteins overexpressed in uLUAD were highly active in various cancer types	GO,GSEA,KM analysis	CD4_Tcell	Plk1 Pathway/Aurora B Pathway/Fanconi Pathway/P53 Signaling Pathway Regulation Pathway/Myc Activ Pathway	NA	predicted
269	32850350	A Greedy Algorithm-Based Stem Cell LncRNA Signature Identifies a Novel Subgroup of Lung Adenocarcinoma Patients With Poor Prognosis	Front Oncol	2020	human	Lung	Lung adenocarcinoma	LUAD	NA	AC104699.1	AC104699.1	lncRNA	up-regulation	NA	TTF1,CAVEOLIN1,ASNS,CASPASE7CLEAVEDD198,BAX,CDK1,BIM,DUSP4,X4EBP1_pT37T46	TTF1,CAVEOLIN1,ASNS,CASPASE7CLEAVEDD198,BAX,CDK1,BIM,DUSP4,X4EBP1_pT37T46	NA	NA	NA	Prognosis value/High proliferative activity/Regulation of cell cycle/Cell proliferation/DNA replication/DNA repair,	High proliferative activity:Most of the proteins overexpressed in uLUAD were highly active in various cancer types	GO,GSEA,KM analysis	CD8_Tcell	Plk1 Pathway/Aurora B Pathway/Fanconi Pathway/P53 Signaling Pathway Regulation Pathway/Myc Activ Pathway	NA	predicted
270	32850350	A Greedy Algorithm-Based Stem Cell LncRNA Signature Identifies a Novel Subgroup of Lung Adenocarcinoma Patients With Poor Prognosis	Front Oncol	2020	human	Lung	Lung adenocarcinoma	LUAD	NA	AC104699.1	AC104699.1	lncRNA	up-regulation	NA	TTF1,CAVEOLIN1,ASNS,CASPASE7CLEAVEDD198,BAX,CDK1,BIM,DUSP4,X4EBP1_pT37T46	TTF1,CAVEOLIN1,ASNS,CASPASE7CLEAVEDD198,BAX,CDK1,BIM,DUSP4,X4EBP1_pT37T46	NA	NA	NA	Prognosis value/High proliferative activity/Regulation of cell cycle/Cell proliferation/DNA replication/DNA repair,	High proliferative activity:Most of the proteins overexpressed in uLUAD were highly active in various cancer types	GO,GSEA,KM analysis	CD4_Tcell	Plk1 Pathway/Aurora B Pathway/Fanconi Pathway/P53 Signaling Pathway Regulation Pathway/Myc Activ Pathway	NA	predicted
271	32850350	A Greedy Algorithm-Based Stem Cell LncRNA Signature Identifies a Novel Subgroup of Lung Adenocarcinoma Patients With Poor Prognosis	Front Oncol	2020	human	Lung	Lung adenocarcinoma	LUAD	NA	AC098973.2	AC098973.2	lncRNA	up-regulation	NA	TTF1,CAVEOLIN1,ASNS,CASPASE7CLEAVEDD198,BAX,CDK1,BIM,DUSP4,X4EBP1_pT37T46	TTF1,CAVEOLIN1,ASNS,CASPASE7CLEAVEDD198,BAX,CDK1,BIM,DUSP4,X4EBP1_pT37T46	NA	NA	NA	Prognosis value/High proliferative activity/Regulation of cell cycle/Cell proliferation/DNA replication/DNA repair,	High proliferative activity:Most of the proteins overexpressed in uLUAD were highly active in various cancer types	GO,GSEA,KM analysis	CD8_Tcell	Plk1 Pathway/Aurora B Pathway/Fanconi Pathway/P53 Signaling Pathway Regulation Pathway/Myc Activ Pathway	NA	predicted
272	32850350	A Greedy Algorithm-Based Stem Cell LncRNA Signature Identifies a Novel Subgroup of Lung Adenocarcinoma Patients With Poor Prognosis	Front Oncol	2020	human	Lung	Lung adenocarcinoma	LUAD	NA	AC098973.2	AC098973.2	lncRNA	up-regulation	NA	TTF1,CAVEOLIN1,ASNS,CASPASE7CLEAVEDD198,BAX,CDK1,BIM,DUSP4,X4EBP1_pT37T46	TTF1,CAVEOLIN1,ASNS,CASPASE7CLEAVEDD198,BAX,CDK1,BIM,DUSP4,X4EBP1_pT37T46	NA	NA	NA	Prognosis value/High proliferative activity/Regulation of cell cycle/Cell proliferation/DNA replication/DNA repair,	High proliferative activity:Most of the proteins overexpressed in uLUAD were highly active in various cancer types	GO,GSEA,KM analysis	CD4_Tcell	Plk1 Pathway/Aurora B Pathway/Fanconi Pathway/P53 Signaling Pathway Regulation Pathway/Myc Activ Pathway	NA	predicted
273	32850350	A Greedy Algorithm-Based Stem Cell LncRNA Signature Identifies a Novel Subgroup of Lung Adenocarcinoma Patients With Poor Prognosis	Front Oncol	2020	human	Lung	Lung adenocarcinoma	LUAD	NA	AC092535.3	AC092535.3	lncRNA	up-regulation	NA	TTF1,CAVEOLIN1,ASNS,CASPASE7CLEAVEDD198,BAX,CDK1,BIM,DUSP4,X4EBP1_pT37T46	TTF1,CAVEOLIN1,ASNS,CASPASE7CLEAVEDD198,BAX,CDK1,BIM,DUSP4,X4EBP1_pT37T46	NA	NA	NA	Prognosis value/High proliferative activity/Regulation of cell cycle/Cell proliferation/DNA replication/DNA repair,	High proliferative activity:Most of the proteins overexpressed in uLUAD were highly active in various cancer types	GO,GSEA,KM analysis	CD8_Tcell	Plk1 Pathway/Aurora B Pathway/Fanconi Pathway/P53 Signaling Pathway Regulation Pathway/Myc Activ Pathway	NA	predicted
274	32850350	A Greedy Algorithm-Based Stem Cell LncRNA Signature Identifies a Novel Subgroup of Lung Adenocarcinoma Patients With Poor Prognosis	Front Oncol	2020	human	Lung	Lung adenocarcinoma	LUAD	NA	AC092535.3	AC092535.3	lncRNA	up-regulation	NA	TTF1,CAVEOLIN1,ASNS,CASPASE7CLEAVEDD198,BAX,CDK1,BIM,DUSP4,X4EBP1_pT37T46	TTF1,CAVEOLIN1,ASNS,CASPASE7CLEAVEDD198,BAX,CDK1,BIM,DUSP4,X4EBP1_pT37T46	NA	NA	NA	Prognosis value/High proliferative activity/Regulation of cell cycle/Cell proliferation/DNA replication/DNA repair,	High proliferative activity:Most of the proteins overexpressed in uLUAD were highly active in various cancer types	GO,GSEA,KM analysis	CD4_Tcell	Plk1 Pathway/Aurora B Pathway/Fanconi Pathway/P53 Signaling Pathway Regulation Pathway/Myc Activ Pathway	NA	predicted
275	32850350	A Greedy Algorithm-Based Stem Cell LncRNA Signature Identifies a Novel Subgroup of Lung Adenocarcinoma Patients With Poor Prognosis	Front Oncol	2020	human	Lung	Lung adenocarcinoma	LUAD	NA	AC092198.1	AC092198.1	lncRNA	up-regulation	NA	TTF1,CAVEOLIN1,ASNS,CASPASE7CLEAVEDD198,BAX,CDK1,BIM,DUSP4,X4EBP1_pT37T46	TTF1,CAVEOLIN1,ASNS,CASPASE7CLEAVEDD198,BAX,CDK1,BIM,DUSP4,X4EBP1_pT37T46	NA	NA	NA	Prognosis value/High proliferative activity/Regulation of cell cycle/Cell proliferation/DNA replication/DNA repair,	High proliferative activity:Most of the proteins overexpressed in uLUAD were highly active in various cancer types	GO,GSEA,KM analysis	CD8_Tcell	Plk1 Pathway/Aurora B Pathway/Fanconi Pathway/P53 Signaling Pathway Regulation Pathway/Myc Activ Pathway	NA	predicted
276	32850350	A Greedy Algorithm-Based Stem Cell LncRNA Signature Identifies a Novel Subgroup of Lung Adenocarcinoma Patients With Poor Prognosis	Front Oncol	2020	human	Lung	Lung adenocarcinoma	LUAD	NA	AC092198.1	AC092198.1	lncRNA	up-regulation	NA	TTF1,CAVEOLIN1,ASNS,CASPASE7CLEAVEDD198,BAX,CDK1,BIM,DUSP4,X4EBP1_pT37T46	TTF1,CAVEOLIN1,ASNS,CASPASE7CLEAVEDD198,BAX,CDK1,BIM,DUSP4,X4EBP1_pT37T46	NA	NA	NA	Prognosis value/High proliferative activity/Regulation of cell cycle/Cell proliferation/DNA replication/DNA repair,	High proliferative activity:Most of the proteins overexpressed in uLUAD were highly active in various cancer types	GO,GSEA,KM analysis	CD4_Tcell	Plk1 Pathway/Aurora B Pathway/Fanconi Pathway/P53 Signaling Pathway Regulation Pathway/Myc Activ Pathway	NA	predicted
277	32850350	A Greedy Algorithm-Based Stem Cell LncRNA Signature Identifies a Novel Subgroup of Lung Adenocarcinoma Patients With Poor Prognosis	Front Oncol	2020	human	Lung	Lung adenocarcinoma	LUAD	NA	AC069277.2	AC069277.2	lncRNA	up-regulation	NA	TTF1,CAVEOLIN1,ASNS,CASPASE7CLEAVEDD198,BAX,CDK1,BIM,DUSP4,X4EBP1_pT37T46	TTF1,CAVEOLIN1,ASNS,CASPASE7CLEAVEDD198,BAX,CDK1,BIM,DUSP4,X4EBP1_pT37T46	NA	NA	NA	Prognosis value/High proliferative activity/Regulation of cell cycle/Cell proliferation/DNA replication/DNA repair,	High proliferative activity:Most of the proteins overexpressed in uLUAD were highly active in various cancer types	GO,GSEA,KM analysis	CD8_Tcell	Plk1 Pathway/Aurora B Pathway/Fanconi Pathway/P53 Signaling Pathway Regulation Pathway/Myc Activ Pathway	NA	predicted
278	32850350	A Greedy Algorithm-Based Stem Cell LncRNA Signature Identifies a Novel Subgroup of Lung Adenocarcinoma Patients With Poor Prognosis	Front Oncol	2020	human	Lung	Lung adenocarcinoma	LUAD	NA	AC069277.2	AC069277.2	lncRNA	up-regulation	NA	TTF1,CAVEOLIN1,ASNS,CASPASE7CLEAVEDD198,BAX,CDK1,BIM,DUSP4,X4EBP1_pT37T46	TTF1,CAVEOLIN1,ASNS,CASPASE7CLEAVEDD198,BAX,CDK1,BIM,DUSP4,X4EBP1_pT37T46	NA	NA	NA	Prognosis value/High proliferative activity/Regulation of cell cycle/Cell proliferation/DNA replication/DNA repair,	High proliferative activity:Most of the proteins overexpressed in uLUAD were highly active in various cancer types	GO,GSEA,KM analysis	CD4_Tcell	Plk1 Pathway/Aurora B Pathway/Fanconi Pathway/P53 Signaling Pathway Regulation Pathway/Myc Activ Pathway	NA	predicted
279	32850350	A Greedy Algorithm-Based Stem Cell LncRNA Signature Identifies a Novel Subgroup of Lung Adenocarcinoma Patients With Poor Prognosis	Front Oncol	2020	human	Lung	Lung adenocarcinoma	LUAD	NA	AC053503.4	AC053503.4	lncRNA	up-regulation	NA	TTF1,CAVEOLIN1,ASNS,CASPASE7CLEAVEDD198,BAX,CDK1,BIM,DUSP4,X4EBP1_pT37T46	TTF1,CAVEOLIN1,ASNS,CASPASE7CLEAVEDD198,BAX,CDK1,BIM,DUSP4,X4EBP1_pT37T46	NA	NA	NA	Prognosis value/High proliferative activity/Regulation of cell cycle/Cell proliferation/DNA replication/DNA repair,	High proliferative activity:Most of the proteins overexpressed in uLUAD were highly active in various cancer types	GO,GSEA,KM analysis	CD8_Tcell	Plk1 Pathway/Aurora B Pathway/Fanconi Pathway/P53 Signaling Pathway Regulation Pathway/Myc Activ Pathway	NA	predicted
280	32850350	A Greedy Algorithm-Based Stem Cell LncRNA Signature Identifies a Novel Subgroup of Lung Adenocarcinoma Patients With Poor Prognosis	Front Oncol	2020	human	Lung	Lung adenocarcinoma	LUAD	NA	AC053503.4	AC053503.4	lncRNA	up-regulation	NA	TTF1,CAVEOLIN1,ASNS,CASPASE7CLEAVEDD198,BAX,CDK1,BIM,DUSP4,X4EBP1_pT37T46	TTF1,CAVEOLIN1,ASNS,CASPASE7CLEAVEDD198,BAX,CDK1,BIM,DUSP4,X4EBP1_pT37T46	NA	NA	NA	Prognosis value/High proliferative activity/Regulation of cell cycle/Cell proliferation/DNA replication/DNA repair,	High proliferative activity:Most of the proteins overexpressed in uLUAD were highly active in various cancer types	GO,GSEA,KM analysis	CD4_Tcell	Plk1 Pathway/Aurora B Pathway/Fanconi Pathway/P53 Signaling Pathway Regulation Pathway/Myc Activ Pathway	NA	predicted
281	32850350	A Greedy Algorithm-Based Stem Cell LncRNA Signature Identifies a Novel Subgroup of Lung Adenocarcinoma Patients With Poor Prognosis	Front Oncol	2020	human	Lung	Lung adenocarcinoma	LUAD	NA	AC024592.9	AC024592.9	lncRNA	up-regulation	NA	TTF1,CAVEOLIN1,ASNS,CASPASE7CLEAVEDD198,BAX,CDK1,BIM,DUSP4,X4EBP1_pT37T46	TTF1,CAVEOLIN1,ASNS,CASPASE7CLEAVEDD198,BAX,CDK1,BIM,DUSP4,X4EBP1_pT37T46	NA	NA	NA	Prognosis value/High proliferative activity/Regulation of cell cycle/Cell proliferation/DNA replication/DNA repair,	High proliferative activity:Most of the proteins overexpressed in uLUAD were highly active in various cancer types	GO,GSEA,KM analysis	CD8_Tcell	Plk1 Pathway/Aurora B Pathway/Fanconi Pathway/P53 Signaling Pathway Regulation Pathway/Myc Activ Pathway	NA	predicted
282	32850350	A Greedy Algorithm-Based Stem Cell LncRNA Signature Identifies a Novel Subgroup of Lung Adenocarcinoma Patients With Poor Prognosis	Front Oncol	2020	human	Lung	Lung adenocarcinoma	LUAD	NA	AC024592.9	AC024592.9	lncRNA	up-regulation	NA	TTF1,CAVEOLIN1,ASNS,CASPASE7CLEAVEDD198,BAX,CDK1,BIM,DUSP4,X4EBP1_pT37T46	TTF1,CAVEOLIN1,ASNS,CASPASE7CLEAVEDD198,BAX,CDK1,BIM,DUSP4,X4EBP1_pT37T46	NA	NA	NA	Prognosis value/High proliferative activity/Regulation of cell cycle/Cell proliferation/DNA replication/DNA repair,	High proliferative activity:Most of the proteins overexpressed in uLUAD were highly active in various cancer types	GO,GSEA,KM analysis	CD4_Tcell	Plk1 Pathway/Aurora B Pathway/Fanconi Pathway/P53 Signaling Pathway Regulation Pathway/Myc Activ Pathway	NA	predicted
283	32850350	A Greedy Algorithm-Based Stem Cell LncRNA Signature Identifies a Novel Subgroup of Lung Adenocarcinoma Patients With Poor Prognosis	Front Oncol	2020	human	Lung	Lung adenocarcinoma	LUAD	NA	AC012531.25	AC012531.25	lncRNA	up-regulation	NA	TTF1,CAVEOLIN1,ASNS,CASPASE7CLEAVEDD198,BAX,CDK1,BIM,DUSP4,X4EBP1_pT37T46	TTF1,CAVEOLIN1,ASNS,CASPASE7CLEAVEDD198,BAX,CDK1,BIM,DUSP4,X4EBP1_pT37T46	NA	NA	NA	Prognosis value/High proliferative activity/Regulation of cell cycle/Cell proliferation/DNA replication/DNA repair,	High proliferative activity:Most of the proteins overexpressed in uLUAD were highly active in various cancer types	GO,GSEA,KM analysis	CD8_Tcell	Plk1 Pathway/Aurora B Pathway/Fanconi Pathway/P53 Signaling Pathway Regulation Pathway/Myc Activ Pathway	NA	predicted
284	32850350	A Greedy Algorithm-Based Stem Cell LncRNA Signature Identifies a Novel Subgroup of Lung Adenocarcinoma Patients With Poor Prognosis	Front Oncol	2020	human	Lung	Lung adenocarcinoma	LUAD	NA	AC012531.25	AC012531.25	lncRNA	up-regulation	NA	TTF1,CAVEOLIN1,ASNS,CASPASE7CLEAVEDD198,BAX,CDK1,BIM,DUSP4,X4EBP1_pT37T46	TTF1,CAVEOLIN1,ASNS,CASPASE7CLEAVEDD198,BAX,CDK1,BIM,DUSP4,X4EBP1_pT37T46	NA	NA	NA	Prognosis value/High proliferative activity/Regulation of cell cycle/Cell proliferation/DNA replication/DNA repair,	High proliferative activity:Most of the proteins overexpressed in uLUAD were highly active in various cancer types	GO,GSEA,KM analysis	CD4_Tcell	Plk1 Pathway/Aurora B Pathway/Fanconi Pathway/P53 Signaling Pathway Regulation Pathway/Myc Activ Pathway	NA	predicted
285	32850350	A Greedy Algorithm-Based Stem Cell LncRNA Signature Identifies a Novel Subgroup of Lung Adenocarcinoma Patients With Poor Prognosis	Front Oncol	2020	human	Lung	Lung adenocarcinoma	LUAD	NA	AC011286.1	AC011286.1	lncRNA	down-regulation	NA	TTF1,CAVEOLIN1,ASNS,CASPASE7CLEAVEDD198,BAX,CDK1,BIM,DUSP4,X4EBP1_pT37T46	TTF1,CAVEOLIN1,ASNS,CASPASE7CLEAVEDD198,BAX,CDK1,BIM,DUSP4,X4EBP1_pT37T46	NA	NA	NA	Prognosis value/High proliferative activity/Regulation of cell cycle/Cell proliferation/DNA replication/DNA repair,	High proliferative activity:Most of the proteins overexpressed in uLUAD were highly active in various cancer types	GO,GSEA,KM analysis	CD8_Tcell	Plk1 Pathway/Aurora B Pathway/Fanconi Pathway/P53 Signaling Pathway Regulation Pathway/Myc Activ Pathway	NA	predicted
286	32850350	A Greedy Algorithm-Based Stem Cell LncRNA Signature Identifies a Novel Subgroup of Lung Adenocarcinoma Patients With Poor Prognosis	Front Oncol	2020	human	Lung	Lung adenocarcinoma	LUAD	NA	AC011286.1	AC011286.1	lncRNA	down-regulation	NA	TTF1,CAVEOLIN1,ASNS,CASPASE7CLEAVEDD198,BAX,CDK1,BIM,DUSP4,X4EBP1_pT37T46	TTF1,CAVEOLIN1,ASNS,CASPASE7CLEAVEDD198,BAX,CDK1,BIM,DUSP4,X4EBP1_pT37T46	NA	NA	NA	Prognosis value/High proliferative activity/Regulation of cell cycle/Cell proliferation/DNA replication/DNA repair,	High proliferative activity:Most of the proteins overexpressed in uLUAD were highly active in various cancer types	GO,GSEA,KM analysis	CD4_Tcell	Plk1 Pathway/Aurora B Pathway/Fanconi Pathway/P53 Signaling Pathway Regulation Pathway/Myc Activ Pathway	NA	predicted
287	32850350	A Greedy Algorithm-Based Stem Cell LncRNA Signature Identifies a Novel Subgroup of Lung Adenocarcinoma Patients With Poor Prognosis	Front Oncol	2020	human	Lung	Lung adenocarcinoma	LUAD	NA	AC009264.1	AC009264.1	lncRNA	up-regulation	NA	TTF1,CAVEOLIN1,ASNS,CASPASE7CLEAVEDD198,BAX,CDK1,BIM,DUSP4,X4EBP1_pT37T46	TTF1,CAVEOLIN1,ASNS,CASPASE7CLEAVEDD198,BAX,CDK1,BIM,DUSP4,X4EBP1_pT37T46	NA	NA	NA	Prognosis value/High proliferative activity/Regulation of cell cycle/Cell proliferation/DNA replication/DNA repair,	High proliferative activity:Most of the proteins overexpressed in uLUAD were highly active in various cancer types	GO,GSEA,KM analysis	CD8_Tcell	Plk1 Pathway/Aurora B Pathway/Fanconi Pathway/P53 Signaling Pathway Regulation Pathway/Myc Activ Pathway	NA	predicted
288	32850350	A Greedy Algorithm-Based Stem Cell LncRNA Signature Identifies a Novel Subgroup of Lung Adenocarcinoma Patients With Poor Prognosis	Front Oncol	2020	human	Lung	Lung adenocarcinoma	LUAD	NA	AC009264.1	AC009264.1	lncRNA	up-regulation	NA	TTF1,CAVEOLIN1,ASNS,CASPASE7CLEAVEDD198,BAX,CDK1,BIM,DUSP4,X4EBP1_pT37T46	TTF1,CAVEOLIN1,ASNS,CASPASE7CLEAVEDD198,BAX,CDK1,BIM,DUSP4,X4EBP1_pT37T46	NA	NA	NA	Prognosis value/High proliferative activity/Regulation of cell cycle/Cell proliferation/DNA replication/DNA repair,	High proliferative activity:Most of the proteins overexpressed in uLUAD were highly active in various cancer types	GO,GSEA,KM analysis	CD4_Tcell	Plk1 Pathway/Aurora B Pathway/Fanconi Pathway/P53 Signaling Pathway Regulation Pathway/Myc Activ Pathway	NA	predicted
289	32850350	A Greedy Algorithm-Based Stem Cell LncRNA Signature Identifies a Novel Subgroup of Lung Adenocarcinoma Patients With Poor Prognosis	Front Oncol	2020	human	Lung	Lung adenocarcinoma	LUAD	NA	AC008063.2	AC008063.2	lncRNA	up-regulation	NA	TTF1,CAVEOLIN1,ASNS,CASPASE7CLEAVEDD198,BAX,CDK1,BIM,DUSP4,X4EBP1_pT37T46	TTF1,CAVEOLIN1,ASNS,CASPASE7CLEAVEDD198,BAX,CDK1,BIM,DUSP4,X4EBP1_pT37T46	NA	NA	NA	Prognosis value/High proliferative activity/Regulation of cell cycle/Cell proliferation/DNA replication/DNA repair,	High proliferative activity:Most of the proteins overexpressed in uLUAD were highly active in various cancer types	GO,GSEA,KM analysis	CD8_Tcell	Plk1 Pathway/Aurora B Pathway/Fanconi Pathway/P53 Signaling Pathway Regulation Pathway/Myc Activ Pathway	NA	predicted
290	32850350	A Greedy Algorithm-Based Stem Cell LncRNA Signature Identifies a Novel Subgroup of Lung Adenocarcinoma Patients With Poor Prognosis	Front Oncol	2020	human	Lung	Lung adenocarcinoma	LUAD	NA	AC008063.2	AC008063.2	lncRNA	up-regulation	NA	TTF1,CAVEOLIN1,ASNS,CASPASE7CLEAVEDD198,BAX,CDK1,BIM,DUSP4,X4EBP1_pT37T46	TTF1,CAVEOLIN1,ASNS,CASPASE7CLEAVEDD198,BAX,CDK1,BIM,DUSP4,X4EBP1_pT37T46	NA	NA	NA	Prognosis value/High proliferative activity/Regulation of cell cycle/Cell proliferation/DNA replication/DNA repair,	High proliferative activity:Most of the proteins overexpressed in uLUAD were highly active in various cancer types	GO,GSEA,KM analysis	CD4_Tcell	Plk1 Pathway/Aurora B Pathway/Fanconi Pathway/P53 Signaling Pathway Regulation Pathway/Myc Activ Pathway	NA	predicted
291	32850350	A Greedy Algorithm-Based Stem Cell LncRNA Signature Identifies a Novel Subgroup of Lung Adenocarcinoma Patients With Poor Prognosis	Front Oncol	2020	human	Lung	Lung adenocarcinoma	LUAD	NA	AC007128.1	AC007128.1	lncRNA	up-regulation	NA	TTF1,CAVEOLIN1,ASNS,CASPASE7CLEAVEDD198,BAX,CDK1,BIM,DUSP4,X4EBP1_pT37T46	TTF1,CAVEOLIN1,ASNS,CASPASE7CLEAVEDD198,BAX,CDK1,BIM,DUSP4,X4EBP1_pT37T46	NA	NA	NA	Prognosis value/High proliferative activity/Regulation of cell cycle/Cell proliferation/DNA replication/DNA repair,	High proliferative activity:Most of the proteins overexpressed in uLUAD were highly active in various cancer types	GO,GSEA,KM analysis	CD8_Tcell	Plk1 Pathway/Aurora B Pathway/Fanconi Pathway/P53 Signaling Pathway Regulation Pathway/Myc Activ Pathway	NA	predicted
292	32850350	A Greedy Algorithm-Based Stem Cell LncRNA Signature Identifies a Novel Subgroup of Lung Adenocarcinoma Patients With Poor Prognosis	Front Oncol	2020	human	Lung	Lung adenocarcinoma	LUAD	NA	AC007128.1	AC007128.1	lncRNA	up-regulation	NA	TTF1,CAVEOLIN1,ASNS,CASPASE7CLEAVEDD198,BAX,CDK1,BIM,DUSP4,X4EBP1_pT37T46	TTF1,CAVEOLIN1,ASNS,CASPASE7CLEAVEDD198,BAX,CDK1,BIM,DUSP4,X4EBP1_pT37T46	NA	NA	NA	Prognosis value/High proliferative activity/Regulation of cell cycle/Cell proliferation/DNA replication/DNA repair,	High proliferative activity:Most of the proteins overexpressed in uLUAD were highly active in various cancer types	GO,GSEA,KM analysis	CD4_Tcell	Plk1 Pathway/Aurora B Pathway/Fanconi Pathway/P53 Signaling Pathway Regulation Pathway/Myc Activ Pathway	NA	predicted
293	32850350	A Greedy Algorithm-Based Stem Cell LncRNA Signature Identifies a Novel Subgroup of Lung Adenocarcinoma Patients With Poor Prognosis	Front Oncol	2020	human	Lung	Lung adenocarcinoma	LUAD	NA	AC005537.2	AC005537.2	lncRNA	up-regulation	NA	TTF1,CAVEOLIN1,ASNS,CASPASE7CLEAVEDD198,BAX,CDK1,BIM,DUSP4,X4EBP1_pT37T46	TTF1,CAVEOLIN1,ASNS,CASPASE7CLEAVEDD198,BAX,CDK1,BIM,DUSP4,X4EBP1_pT37T46	NA	NA	NA	Prognosis value/High proliferative activity/Regulation of cell cycle/Cell proliferation/DNA replication/DNA repair,	High proliferative activity:Most of the proteins overexpressed in uLUAD were highly active in various cancer types	GO,GSEA,KM analysis	CD8_Tcell	Plk1 Pathway/Aurora B Pathway/Fanconi Pathway/P53 Signaling Pathway Regulation Pathway/Myc Activ Pathway	NA	predicted
294	32850350	A Greedy Algorithm-Based Stem Cell LncRNA Signature Identifies a Novel Subgroup of Lung Adenocarcinoma Patients With Poor Prognosis	Front Oncol	2020	human	Lung	Lung adenocarcinoma	LUAD	NA	AC005330.2	AC005330.2	lncRNA	up-regulation	NA	TTF1,CAVEOLIN1,ASNS,CASPASE7CLEAVEDD198,BAX,CDK1,BIM,DUSP4,X4EBP1_pT37T46	TTF1,CAVEOLIN1,ASNS,CASPASE7CLEAVEDD198,BAX,CDK1,BIM,DUSP4,X4EBP1_pT37T46	NA	NA	NA	Prognosis value/High proliferative activity/Regulation of cell cycle/Cell proliferation/DNA replication/DNA repair,	High proliferative activity:Most of the proteins overexpressed in uLUAD were highly active in various cancer types	GO,GSEA,KM analysis	CD8_Tcell	Plk1 Pathway/Aurora B Pathway/Fanconi Pathway/P53 Signaling Pathway Regulation Pathway/Myc Activ Pathway	NA	predicted
295	32850350	A Greedy Algorithm-Based Stem Cell LncRNA Signature Identifies a Novel Subgroup of Lung Adenocarcinoma Patients With Poor Prognosis	Front Oncol	2020	human	Lung	Lung adenocarcinoma	LUAD	NA	ABCA9-AS1	ABCA9-AS1	lncRNA	up-regulation	NA	TTF1,CAVEOLIN1,ASNS,CASPASE7CLEAVEDD198,BAX,CDK1,BIM,DUSP4,X4EBP1_pT37T46	TTF1,CAVEOLIN1,ASNS,CASPASE7CLEAVEDD198,BAX,CDK1,BIM,DUSP4,X4EBP1_pT37T46	NA	NA	NA	Prognosis value/High proliferative activity/Regulation of cell cycle/Cell proliferation/DNA replication/DNA repair,	High proliferative activity:Most of the proteins overexpressed in uLUAD were highly active in various cancer types	GO,GSEA,KM analysis	CD8_Tcell	Plk1 Pathway/Aurora B Pathway/Fanconi Pathway/P53 Signaling Pathway Regulation Pathway/Myc Activ Pathway	NA	predicted
296	32850350	A Greedy Algorithm-Based Stem Cell LncRNA Signature Identifies a Novel Subgroup of Lung Adenocarcinoma Patients With Poor Prognosis	Front Oncol	2020	human	Lung	Lung adenocarcinoma	LUAD	NA	ABCA9-AS1	ABCA9-AS1	lncRNA	up-regulation	NA	TTF1,CAVEOLIN1,ASNS,CASPASE7CLEAVEDD198,BAX,CDK1,BIM,DUSP4,X4EBP1_pT37T46	TTF1,CAVEOLIN1,ASNS,CASPASE7CLEAVEDD198,BAX,CDK1,BIM,DUSP4,X4EBP1_pT37T46	NA	NA	NA	Prognosis value/High proliferative activity/Regulation of cell cycle/Cell proliferation/DNA replication/DNA repair,	High proliferative activity:Most of the proteins overexpressed in uLUAD were highly active in various cancer types	GO,GSEA,KM analysis	CD4_Tcell	Plk1 Pathway/Aurora B Pathway/Fanconi Pathway/P53 Signaling Pathway Regulation Pathway/Myc Activ Pathway	NA	predicted
297	32850350	A Greedy Algorithm-Based Stem Cell LncRNA Signature Identifies a Novel Subgroup of Lung Adenocarcinoma Patients With Poor Prognosis	Front Oncol	2020	human	Lung	Lung adenocarcinoma	LUAD	NA	ZNF252P-AS1	ZNF252P-AS1	lncRNA	up-regulation	NA	TTF1,CAVEOLIN1,ASNS,CASPASE7CLEAVEDD198,BAX,CDK1,BIM,DUSP4,X4EBP1_pT37T46	TTF1,CAVEOLIN1,ASNS,CASPASE7CLEAVEDD198,BAX,CDK1,BIM,DUSP4,X4EBP1_pT37T46	NA	NA	NA	Prognosis value/High proliferative activity/Regulation of cell cycle/Cell proliferation/DNA replication/DNA repair,	High proliferative activity:Most of the proteins overexpressed in uLUAD were highly active in various cancer types	GO,GSEA,KM analysis	CD8_Tcell	Plk1 Pathway/Aurora B Pathway/Fanconi Pathway/P53 Signaling Pathway Regulation Pathway/Myc Activ Pathway	NA	predicted
298	32850350	A Greedy Algorithm-Based Stem Cell LncRNA Signature Identifies a Novel Subgroup of Lung Adenocarcinoma Patients With Poor Prognosis	Front Oncol	2020	human	Lung	Lung adenocarcinoma	LUAD	NA	ZNF252P-AS1	ZNF252P-AS1	lncRNA	up-regulation	NA	TTF1,CAVEOLIN1,ASNS,CASPASE7CLEAVEDD198,BAX,CDK1,BIM,DUSP4,X4EBP1_pT37T46	TTF1,CAVEOLIN1,ASNS,CASPASE7CLEAVEDD198,BAX,CDK1,BIM,DUSP4,X4EBP1_pT37T46	NA	NA	NA	Prognosis value/High proliferative activity/Regulation of cell cycle/Cell proliferation/DNA replication/DNA repair,	High proliferative activity:Most of the proteins overexpressed in uLUAD were highly active in various cancer types	GO,GSEA,KM analysis	CD4_Tcell	Plk1 Pathway/Aurora B Pathway/Fanconi Pathway/P53 Signaling Pathway Regulation Pathway/Myc Activ Pathway	NA	predicted
299	32850350	A Greedy Algorithm-Based Stem Cell LncRNA Signature Identifies a Novel Subgroup of Lung Adenocarcinoma Patients With Poor Prognosis	Front Oncol	2020	human	Lung	Lung adenocarcinoma	LUAD	NA	ZFHX4-AS1	ZFHX4-AS1	lncRNA	up-regulation	NA	TTF1,CAVEOLIN1,ASNS,CASPASE7CLEAVEDD198,BAX,CDK1,BIM,DUSP4,X4EBP1_pT37T46	TTF1,CAVEOLIN1,ASNS,CASPASE7CLEAVEDD198,BAX,CDK1,BIM,DUSP4,X4EBP1_pT37T46	NA	NA	NA	Prognosis value/High proliferative activity/Regulation of cell cycle/Cell proliferation/DNA replication/DNA repair,	High proliferative activity:Most of the proteins overexpressed in uLUAD were highly active in various cancer types	GO,GSEA,KM analysis	CD8_Tcell	Plk1 Pathway/Aurora B Pathway/Fanconi Pathway/P53 Signaling Pathway Regulation Pathway/Myc Activ Pathway	NA	predicted
300	32850350	A Greedy Algorithm-Based Stem Cell LncRNA Signature Identifies a Novel Subgroup of Lung Adenocarcinoma Patients With Poor Prognosis	Front Oncol	2020	human	Lung	Lung adenocarcinoma	LUAD	NA	ZFHX4-AS1	ZFHX4-AS1	lncRNA	up-regulation	NA	TTF1,CAVEOLIN1,ASNS,CASPASE7CLEAVEDD198,BAX,CDK1,BIM,DUSP4,X4EBP1_pT37T46	TTF1,CAVEOLIN1,ASNS,CASPASE7CLEAVEDD198,BAX,CDK1,BIM,DUSP4,X4EBP1_pT37T46	NA	NA	NA	Prognosis value/High proliferative activity/Regulation of cell cycle/Cell proliferation/DNA replication/DNA repair,	High proliferative activity:Most of the proteins overexpressed in uLUAD were highly active in various cancer types	GO,GSEA,KM analysis	CD4_Tcell	Plk1 Pathway/Aurora B Pathway/Fanconi Pathway/P53 Signaling Pathway Regulation Pathway/Myc Activ Pathway	NA	predicted
301	32850350	A Greedy Algorithm-Based Stem Cell LncRNA Signature Identifies a Novel Subgroup of Lung Adenocarcinoma Patients With Poor Prognosis	Front Oncol	2020	human	Lung	Lung adenocarcinoma	LUAD	NA	XXyac-YM21GA2.3	XXyac-YM21GA2.3	lncRNA	down-regulation	NA	TTF1,CAVEOLIN1,ASNS,CASPASE7CLEAVEDD198,BAX,CDK1,BIM,DUSP4,X4EBP1_pT37T46	TTF1,CAVEOLIN1,ASNS,CASPASE7CLEAVEDD198,BAX,CDK1,BIM,DUSP4,X4EBP1_pT37T46	NA	NA	NA	Prognosis value/High proliferative activity/Regulation of cell cycle/Cell proliferation/DNA replication/DNA repair,	High proliferative activity:Most of the proteins overexpressed in uLUAD were highly active in various cancer types	GO,GSEA,KM analysis	CD8_Tcell	Plk1 Pathway/Aurora B Pathway/Fanconi Pathway/P53 Signaling Pathway Regulation Pathway/Myc Activ Pathway	NA	predicted
302	32850350	A Greedy Algorithm-Based Stem Cell LncRNA Signature Identifies a Novel Subgroup of Lung Adenocarcinoma Patients With Poor Prognosis	Front Oncol	2020	human	Lung	Lung adenocarcinoma	LUAD	NA	XXyac-YM21GA2.3	XXyac-YM21GA2.3	lncRNA	down-regulation	NA	TTF1,CAVEOLIN1,ASNS,CASPASE7CLEAVEDD198,BAX,CDK1,BIM,DUSP4,X4EBP1_pT37T46	TTF1,CAVEOLIN1,ASNS,CASPASE7CLEAVEDD198,BAX,CDK1,BIM,DUSP4,X4EBP1_pT37T46	NA	NA	NA	Prognosis value/High proliferative activity/Regulation of cell cycle/Cell proliferation/DNA replication/DNA repair,	High proliferative activity:Most of the proteins overexpressed in uLUAD were highly active in various cancer types	GO,GSEA,KM analysis	CD4_Tcell	Plk1 Pathway/Aurora B Pathway/Fanconi Pathway/P53 Signaling Pathway Regulation Pathway/Myc Activ Pathway	NA	predicted
303	32850350	A Greedy Algorithm-Based Stem Cell LncRNA Signature Identifies a Novel Subgroup of Lung Adenocarcinoma Patients With Poor Prognosis	Front Oncol	2020	human	Lung	Lung adenocarcinoma	LUAD	NA	XXbac-BPG308K3.5	XXbac-BPG308K3.5	lncRNA	up-regulation	NA	TTF1,CAVEOLIN1,ASNS,CASPASE7CLEAVEDD198,BAX,CDK1,BIM,DUSP4,X4EBP1_pT37T46	TTF1,CAVEOLIN1,ASNS,CASPASE7CLEAVEDD198,BAX,CDK1,BIM,DUSP4,X4EBP1_pT37T46	NA	NA	NA	Prognosis value/High proliferative activity/Regulation of cell cycle/Cell proliferation/DNA replication/DNA repair,	High proliferative activity:Most of the proteins overexpressed in uLUAD were highly active in various cancer types	GO,GSEA,KM analysis	CD8_Tcell	Plk1 Pathway/Aurora B Pathway/Fanconi Pathway/P53 Signaling Pathway Regulation Pathway/Myc Activ Pathway	NA	predicted
304	32850350	A Greedy Algorithm-Based Stem Cell LncRNA Signature Identifies a Novel Subgroup of Lung Adenocarcinoma Patients With Poor Prognosis	Front Oncol	2020	human	Lung	Lung adenocarcinoma	LUAD	NA	XXbac-BPG308K3.5	XXbac-BPG308K3.5	lncRNA	up-regulation	NA	TTF1,CAVEOLIN1,ASNS,CASPASE7CLEAVEDD198,BAX,CDK1,BIM,DUSP4,X4EBP1_pT37T46	TTF1,CAVEOLIN1,ASNS,CASPASE7CLEAVEDD198,BAX,CDK1,BIM,DUSP4,X4EBP1_pT37T46	NA	NA	NA	Prognosis value/High proliferative activity/Regulation of cell cycle/Cell proliferation/DNA replication/DNA repair,	High proliferative activity:Most of the proteins overexpressed in uLUAD were highly active in various cancer types	GO,GSEA,KM analysis	CD4_Tcell	Plk1 Pathway/Aurora B Pathway/Fanconi Pathway/P53 Signaling Pathway Regulation Pathway/Myc Activ Pathway	NA	predicted
305	32850350	A Greedy Algorithm-Based Stem Cell LncRNA Signature Identifies a Novel Subgroup of Lung Adenocarcinoma Patients With Poor Prognosis	Front Oncol	2020	human	Lung	Lung adenocarcinoma	LUAD	NA	VAC14-AS1	VAC14-AS1	lncRNA	up-regulation	NA	TTF1,CAVEOLIN1,ASNS,CASPASE7CLEAVEDD198,BAX,CDK1,BIM,DUSP4,X4EBP1_pT37T46	TTF1,CAVEOLIN1,ASNS,CASPASE7CLEAVEDD198,BAX,CDK1,BIM,DUSP4,X4EBP1_pT37T46	NA	NA	NA	Prognosis value/High proliferative activity/Regulation of cell cycle/Cell proliferation/DNA replication/DNA repair,	High proliferative activity:Most of the proteins overexpressed in uLUAD were highly active in various cancer types	GO,GSEA,KM analysis	CD8_Tcell	Plk1 Pathway/Aurora B Pathway/Fanconi Pathway/P53 Signaling Pathway Regulation Pathway/Myc Activ Pathway	NA	predicted
306	32850350	A Greedy Algorithm-Based Stem Cell LncRNA Signature Identifies a Novel Subgroup of Lung Adenocarcinoma Patients With Poor Prognosis	Front Oncol	2020	human	Lung	Lung adenocarcinoma	LUAD	NA	VAC14-AS1	VAC14-AS1	lncRNA	up-regulation	NA	TTF1,CAVEOLIN1,ASNS,CASPASE7CLEAVEDD198,BAX,CDK1,BIM,DUSP4,X4EBP1_pT37T46	TTF1,CAVEOLIN1,ASNS,CASPASE7CLEAVEDD198,BAX,CDK1,BIM,DUSP4,X4EBP1_pT37T46	NA	NA	NA	Prognosis value/High proliferative activity/Regulation of cell cycle/Cell proliferation/DNA replication/DNA repair,	High proliferative activity:Most of the proteins overexpressed in uLUAD were highly active in various cancer types	GO,GSEA,KM analysis	CD4_Tcell	Plk1 Pathway/Aurora B Pathway/Fanconi Pathway/P53 Signaling Pathway Regulation Pathway/Myc Activ Pathway	NA	predicted
307	32850350	A Greedy Algorithm-Based Stem Cell LncRNA Signature Identifies a Novel Subgroup of Lung Adenocarcinoma Patients With Poor Prognosis	Front Oncol	2020	human	Lung	Lung adenocarcinoma	LUAD	NA	UBE2Q1-AS1	UBE2Q1-AS1	lncRNA	up-regulation	NA	TTF1,CAVEOLIN1,ASNS,CASPASE7CLEAVEDD198,BAX,CDK1,BIM,DUSP4,X4EBP1_pT37T46	TTF1,CAVEOLIN1,ASNS,CASPASE7CLEAVEDD198,BAX,CDK1,BIM,DUSP4,X4EBP1_pT37T46	NA	NA	NA	Prognosis value/High proliferative activity/Regulation of cell cycle/Cell proliferation/DNA replication/DNA repair,	High proliferative activity:Most of the proteins overexpressed in uLUAD were highly active in various cancer types	GO,GSEA,KM analysis	CD8_Tcell	Plk1 Pathway/Aurora B Pathway/Fanconi Pathway/P53 Signaling Pathway Regulation Pathway/Myc Activ Pathway	NA	predicted
308	32850350	A Greedy Algorithm-Based Stem Cell LncRNA Signature Identifies a Novel Subgroup of Lung Adenocarcinoma Patients With Poor Prognosis	Front Oncol	2020	human	Lung	Lung adenocarcinoma	LUAD	NA	UBE2Q1-AS1	UBE2Q1-AS1	lncRNA	up-regulation	NA	TTF1,CAVEOLIN1,ASNS,CASPASE7CLEAVEDD198,BAX,CDK1,BIM,DUSP4,X4EBP1_pT37T46	TTF1,CAVEOLIN1,ASNS,CASPASE7CLEAVEDD198,BAX,CDK1,BIM,DUSP4,X4EBP1_pT37T46	NA	NA	NA	Prognosis value/High proliferative activity/Regulation of cell cycle/Cell proliferation/DNA replication/DNA repair,	High proliferative activity:Most of the proteins overexpressed in uLUAD were highly active in various cancer types	GO,GSEA,KM analysis	CD4_Tcell	Plk1 Pathway/Aurora B Pathway/Fanconi Pathway/P53 Signaling Pathway Regulation Pathway/Myc Activ Pathway	NA	predicted
309	32850350	A Greedy Algorithm-Based Stem Cell LncRNA Signature Identifies a Novel Subgroup of Lung Adenocarcinoma Patients With Poor Prognosis	Front Oncol	2020	human	Lung	Lung adenocarcinoma	LUAD	NA	U47924.29	U47924.29	lncRNA	up-regulation	NA	TTF1,CAVEOLIN1,ASNS,CASPASE7CLEAVEDD198,BAX,CDK1,BIM,DUSP4,X4EBP1_pT37T46	TTF1,CAVEOLIN1,ASNS,CASPASE7CLEAVEDD198,BAX,CDK1,BIM,DUSP4,X4EBP1_pT37T46	NA	NA	NA	Prognosis value/High proliferative activity/Regulation of cell cycle/Cell proliferation/DNA replication/DNA repair,	High proliferative activity:Most of the proteins overexpressed in uLUAD were highly active in various cancer types	GO,GSEA,KM analysis	CD8_Tcell	Plk1 Pathway/Aurora B Pathway/Fanconi Pathway/P53 Signaling Pathway Regulation Pathway/Myc Activ Pathway	NA	predicted
310	32850350	A Greedy Algorithm-Based Stem Cell LncRNA Signature Identifies a Novel Subgroup of Lung Adenocarcinoma Patients With Poor Prognosis	Front Oncol	2020	human	Lung	Lung adenocarcinoma	LUAD	NA	U47924.29	U47924.29	lncRNA	up-regulation	NA	TTF1,CAVEOLIN1,ASNS,CASPASE7CLEAVEDD198,BAX,CDK1,BIM,DUSP4,X4EBP1_pT37T46	TTF1,CAVEOLIN1,ASNS,CASPASE7CLEAVEDD198,BAX,CDK1,BIM,DUSP4,X4EBP1_pT37T46	NA	NA	NA	Prognosis value/High proliferative activity/Regulation of cell cycle/Cell proliferation/DNA replication/DNA repair,	High proliferative activity:Most of the proteins overexpressed in uLUAD were highly active in various cancer types	GO,GSEA,KM analysis	CD4_Tcell	Plk1 Pathway/Aurora B Pathway/Fanconi Pathway/P53 Signaling Pathway Regulation Pathway/Myc Activ Pathway	NA	predicted
311	32850350	A Greedy Algorithm-Based Stem Cell LncRNA Signature Identifies a Novel Subgroup of Lung Adenocarcinoma Patients With Poor Prognosis	Front Oncol	2020	human	Lung	Lung adenocarcinoma	LUAD	NA	TFAP2A-AS1	TFAP2A-AS1	lncRNA	up-regulation	NA	TTF1,CAVEOLIN1,ASNS,CASPASE7CLEAVEDD198,BAX,CDK1,BIM,DUSP4,X4EBP1_pT37T46	TTF1,CAVEOLIN1,ASNS,CASPASE7CLEAVEDD198,BAX,CDK1,BIM,DUSP4,X4EBP1_pT37T46	NA	NA	NA	Prognosis value/High proliferative activity/Regulation of cell cycle/Cell proliferation/DNA replication/DNA repair,	High proliferative activity:Most of the proteins overexpressed in uLUAD were highly active in various cancer types	GO,GSEA,KM analysis	CD8_Tcell	Plk1 Pathway/Aurora B Pathway/Fanconi Pathway/P53 Signaling Pathway Regulation Pathway/Myc Activ Pathway	NA	predicted
312	32850350	A Greedy Algorithm-Based Stem Cell LncRNA Signature Identifies a Novel Subgroup of Lung Adenocarcinoma Patients With Poor Prognosis	Front Oncol	2020	human	Lung	Lung adenocarcinoma	LUAD	NA	TFAP2A-AS1	TFAP2A-AS1	lncRNA	up-regulation	NA	TTF1,CAVEOLIN1,ASNS,CASPASE7CLEAVEDD198,BAX,CDK1,BIM,DUSP4,X4EBP1_pT37T46	TTF1,CAVEOLIN1,ASNS,CASPASE7CLEAVEDD198,BAX,CDK1,BIM,DUSP4,X4EBP1_pT37T46	NA	NA	NA	Prognosis value/High proliferative activity/Regulation of cell cycle/Cell proliferation/DNA replication/DNA repair,	High proliferative activity:Most of the proteins overexpressed in uLUAD were highly active in various cancer types	GO,GSEA,KM analysis	CD4_Tcell	Plk1 Pathway/Aurora B Pathway/Fanconi Pathway/P53 Signaling Pathway Regulation Pathway/Myc Activ Pathway	NA	predicted
313	32850350	A Greedy Algorithm-Based Stem Cell LncRNA Signature Identifies a Novel Subgroup of Lung Adenocarcinoma Patients With Poor Prognosis	Front Oncol	2020	human	Lung	Lung adenocarcinoma	LUAD	ENSEMBL	RP6-114E22.1	RP6-114E22.1	lncRNA	up-regulation	NA	TTF1,CAVEOLIN1,ASNS,CASPASE7CLEAVEDD198,BAX,CDK1,BIM,DUSP4,X4EBP1_pT37T46	TTF1,CAVEOLIN1,ASNS,CASPASE7CLEAVEDD198,BAX,CDK1,BIM,DUSP4,X4EBP1_pT37T46	NA	NA	NA	Prognosis value/High proliferative activity/Regulation of cell cycle/Cell proliferation/DNA replication/DNA repair,	High proliferative activity:Most of the proteins overexpressed in uLUAD were highly active in various cancer types	GO,GSEA,KM analysis	CD4_Tcell	Plk1 Pathway/Aurora B Pathway/Fanconi Pathway/P53 Signaling Pathway Regulation Pathway/Myc Activ Pathway	NA	predicted
314	32850350	A Greedy Algorithm-Based Stem Cell LncRNA Signature Identifies a Novel Subgroup of Lung Adenocarcinoma Patients With Poor Prognosis	Front Oncol	2020	human	Lung	Lung adenocarcinoma	LUAD	ENSEMBL	RP5-826L7.1	RP5-826L7.1	lncRNA	down-regulation	NA	TTF1,CAVEOLIN1,ASNS,CASPASE7CLEAVEDD198,BAX,CDK1,BIM,DUSP4,X4EBP1_pT37T46	TTF1,CAVEOLIN1,ASNS,CASPASE7CLEAVEDD198,BAX,CDK1,BIM,DUSP4,X4EBP1_pT37T46	NA	NA	NA	Prognosis value/High proliferative activity/Regulation of cell cycle/Cell proliferation/DNA replication/DNA repair,	High proliferative activity:Most of the proteins overexpressed in uLUAD were highly active in various cancer types	GO,GSEA,KM analysis	CD8_Tcell	Plk1 Pathway/Aurora B Pathway/Fanconi Pathway/P53 Signaling Pathway Regulation Pathway/Myc Activ Pathway	NA	predicted
315	32850350	A Greedy Algorithm-Based Stem Cell LncRNA Signature Identifies a Novel Subgroup of Lung Adenocarcinoma Patients With Poor Prognosis	Front Oncol	2020	human	Lung	Lung adenocarcinoma	LUAD	ENSEMBL	RP5-826L7.1	RP5-826L7.1	lncRNA	down-regulation	NA	TTF1,CAVEOLIN1,ASNS,CASPASE7CLEAVEDD198,BAX,CDK1,BIM,DUSP4,X4EBP1_pT37T46	TTF1,CAVEOLIN1,ASNS,CASPASE7CLEAVEDD198,BAX,CDK1,BIM,DUSP4,X4EBP1_pT37T46	NA	NA	NA	Prognosis value/High proliferative activity/Regulation of cell cycle/Cell proliferation/DNA replication/DNA repair,	High proliferative activity:Most of the proteins overexpressed in uLUAD were highly active in various cancer types	GO,GSEA,KM analysis	CD4_Tcell	Plk1 Pathway/Aurora B Pathway/Fanconi Pathway/P53 Signaling Pathway Regulation Pathway/Myc Activ Pathway	NA	predicted
316	32850350	A Greedy Algorithm-Based Stem Cell LncRNA Signature Identifies a Novel Subgroup of Lung Adenocarcinoma Patients With Poor Prognosis	Front Oncol	2020	human	Lung	Lung adenocarcinoma	LUAD	ENSEMBL	RP5-823G15.5	RP5-823G15.5	lncRNA	up-regulation	NA	TTF1,CAVEOLIN1,ASNS,CASPASE7CLEAVEDD198,BAX,CDK1,BIM,DUSP4,X4EBP1_pT37T46	TTF1,CAVEOLIN1,ASNS,CASPASE7CLEAVEDD198,BAX,CDK1,BIM,DUSP4,X4EBP1_pT37T46	NA	NA	NA	Prognosis value/High proliferative activity/Regulation of cell cycle/Cell proliferation/DNA replication/DNA repair,	High proliferative activity:Most of the proteins overexpressed in uLUAD were highly active in various cancer types	GO,GSEA,KM analysis	CD8_Tcell	Plk1 Pathway/Aurora B Pathway/Fanconi Pathway/P53 Signaling Pathway Regulation Pathway/Myc Activ Pathway	NA	predicted
317	32850350	A Greedy Algorithm-Based Stem Cell LncRNA Signature Identifies a Novel Subgroup of Lung Adenocarcinoma Patients With Poor Prognosis	Front Oncol	2020	human	Lung	Lung adenocarcinoma	LUAD	ENSEMBL	RP5-823G15.5	RP5-823G15.5	lncRNA	up-regulation	NA	TTF1,CAVEOLIN1,ASNS,CASPASE7CLEAVEDD198,BAX,CDK1,BIM,DUSP4,X4EBP1_pT37T46	TTF1,CAVEOLIN1,ASNS,CASPASE7CLEAVEDD198,BAX,CDK1,BIM,DUSP4,X4EBP1_pT37T46	NA	NA	NA	Prognosis value/High proliferative activity/Regulation of cell cycle/Cell proliferation/DNA replication/DNA repair,	High proliferative activity:Most of the proteins overexpressed in uLUAD were highly active in various cancer types	GO,GSEA,KM analysis	CD4_Tcell	Plk1 Pathway/Aurora B Pathway/Fanconi Pathway/P53 Signaling Pathway Regulation Pathway/Myc Activ Pathway	NA	predicted
318	32850350	A Greedy Algorithm-Based Stem Cell LncRNA Signature Identifies a Novel Subgroup of Lung Adenocarcinoma Patients With Poor Prognosis	Front Oncol	2020	human	Lung	Lung adenocarcinoma	LUAD	ENSEMBL	RP5-1063M23.2	RP5-1063M23.2	lncRNA	up-regulation	NA	TTF1,CAVEOLIN1,ASNS,CASPASE7CLEAVEDD198,BAX,CDK1,BIM,DUSP4,X4EBP1_pT37T46	TTF1,CAVEOLIN1,ASNS,CASPASE7CLEAVEDD198,BAX,CDK1,BIM,DUSP4,X4EBP1_pT37T46	NA	NA	NA	Prognosis value/High proliferative activity/Regulation of cell cycle/Cell proliferation/DNA replication/DNA repair,	High proliferative activity:Most of the proteins overexpressed in uLUAD were highly active in various cancer types	GO,GSEA,KM analysis	CD8_Tcell	Plk1 Pathway/Aurora B Pathway/Fanconi Pathway/P53 Signaling Pathway Regulation Pathway/Myc Activ Pathway	NA	predicted
319	32850350	A Greedy Algorithm-Based Stem Cell LncRNA Signature Identifies a Novel Subgroup of Lung Adenocarcinoma Patients With Poor Prognosis	Front Oncol	2020	human	Lung	Lung adenocarcinoma	LUAD	ENSEMBL	RP5-1063M23.2	RP5-1063M23.2	lncRNA	up-regulation	NA	TTF1,CAVEOLIN1,ASNS,CASPASE7CLEAVEDD198,BAX,CDK1,BIM,DUSP4,X4EBP1_pT37T46	TTF1,CAVEOLIN1,ASNS,CASPASE7CLEAVEDD198,BAX,CDK1,BIM,DUSP4,X4EBP1_pT37T46	NA	NA	NA	Prognosis value/High proliferative activity/Regulation of cell cycle/Cell proliferation/DNA replication/DNA repair,	High proliferative activity:Most of the proteins overexpressed in uLUAD were highly active in various cancer types	GO,GSEA,KM analysis	CD4_Tcell	Plk1 Pathway/Aurora B Pathway/Fanconi Pathway/P53 Signaling Pathway Regulation Pathway/Myc Activ Pathway	NA	predicted
320	32850350	A Greedy Algorithm-Based Stem Cell LncRNA Signature Identifies a Novel Subgroup of Lung Adenocarcinoma Patients With Poor Prognosis	Front Oncol	2020	human	Lung	Lung adenocarcinoma	LUAD	ENSEMBL	RP4-660H19.1	RP4-660H19.1	lncRNA	up-regulation	NA	TTF1,CAVEOLIN1,ASNS,CASPASE7CLEAVEDD198,BAX,CDK1,BIM,DUSP4,X4EBP1_pT37T46	TTF1,CAVEOLIN1,ASNS,CASPASE7CLEAVEDD198,BAX,CDK1,BIM,DUSP4,X4EBP1_pT37T46	NA	NA	NA	Prognosis value/High proliferative activity/Regulation of cell cycle/Cell proliferation/DNA replication/DNA repair,	High proliferative activity:Most of the proteins overexpressed in uLUAD were highly active in various cancer types	GO,GSEA,KM analysis	CD8_Tcell	Plk1 Pathway/Aurora B Pathway/Fanconi Pathway/P53 Signaling Pathway Regulation Pathway/Myc Activ Pathway	NA	predicted
321	32850350	A Greedy Algorithm-Based Stem Cell LncRNA Signature Identifies a Novel Subgroup of Lung Adenocarcinoma Patients With Poor Prognosis	Front Oncol	2020	human	Lung	Lung adenocarcinoma	LUAD	ENSEMBL	RP4-660H19.1	RP4-660H19.1	lncRNA	up-regulation	NA	TTF1,CAVEOLIN1,ASNS,CASPASE7CLEAVEDD198,BAX,CDK1,BIM,DUSP4,X4EBP1_pT37T46	TTF1,CAVEOLIN1,ASNS,CASPASE7CLEAVEDD198,BAX,CDK1,BIM,DUSP4,X4EBP1_pT37T46	NA	NA	NA	Prognosis value/High proliferative activity/Regulation of cell cycle/Cell proliferation/DNA replication/DNA repair,	High proliferative activity:Most of the proteins overexpressed in uLUAD were highly active in various cancer types	GO,GSEA,KM analysis	CD4_Tcell	Plk1 Pathway/Aurora B Pathway/Fanconi Pathway/P53 Signaling Pathway Regulation Pathway/Myc Activ Pathway	NA	predicted
322	32850350	A Greedy Algorithm-Based Stem Cell LncRNA Signature Identifies a Novel Subgroup of Lung Adenocarcinoma Patients With Poor Prognosis	Front Oncol	2020	human	Lung	Lung adenocarcinoma	LUAD	ENSEMBL	RP4-594A5.1	RP4-594A5.1	lncRNA	up-regulation	NA	TTF1,CAVEOLIN1,ASNS,CASPASE7CLEAVEDD198,BAX,CDK1,BIM,DUSP4,X4EBP1_pT37T46	TTF1,CAVEOLIN1,ASNS,CASPASE7CLEAVEDD198,BAX,CDK1,BIM,DUSP4,X4EBP1_pT37T46	NA	NA	NA	Prognosis value/High proliferative activity/Regulation of cell cycle/Cell proliferation/DNA replication/DNA repair,	High proliferative activity:Most of the proteins overexpressed in uLUAD were highly active in various cancer types	GO,GSEA,KM analysis	CD8_Tcell	Plk1 Pathway/Aurora B Pathway/Fanconi Pathway/P53 Signaling Pathway Regulation Pathway/Myc Activ Pathway	NA	predicted
323	32850350	A Greedy Algorithm-Based Stem Cell LncRNA Signature Identifies a Novel Subgroup of Lung Adenocarcinoma Patients With Poor Prognosis	Front Oncol	2020	human	Lung	Lung adenocarcinoma	LUAD	ENSEMBL	RP4-594A5.1	RP4-594A5.1	lncRNA	up-regulation	NA	TTF1,CAVEOLIN1,ASNS,CASPASE7CLEAVEDD198,BAX,CDK1,BIM,DUSP4,X4EBP1_pT37T46	TTF1,CAVEOLIN1,ASNS,CASPASE7CLEAVEDD198,BAX,CDK1,BIM,DUSP4,X4EBP1_pT37T46	NA	NA	NA	Prognosis value/High proliferative activity/Regulation of cell cycle/Cell proliferation/DNA replication/DNA repair,	High proliferative activity:Most of the proteins overexpressed in uLUAD were highly active in various cancer types	GO,GSEA,KM analysis	CD4_Tcell	Plk1 Pathway/Aurora B Pathway/Fanconi Pathway/P53 Signaling Pathway Regulation Pathway/Myc Activ Pathway	NA	predicted
324	32850350	A Greedy Algorithm-Based Stem Cell LncRNA Signature Identifies a Novel Subgroup of Lung Adenocarcinoma Patients With Poor Prognosis	Front Oncol	2020	human	Lung	Lung adenocarcinoma	LUAD	ENSEMBL	RP3-522D1.1	RP3-522D1.1	lncRNA	up-regulation	NA	TTF1,CAVEOLIN1,ASNS,CASPASE7CLEAVEDD198,BAX,CDK1,BIM,DUSP4,X4EBP1_pT37T46	TTF1,CAVEOLIN1,ASNS,CASPASE7CLEAVEDD198,BAX,CDK1,BIM,DUSP4,X4EBP1_pT37T46	NA	NA	NA	Prognosis value/High proliferative activity/Regulation of cell cycle/Cell proliferation/DNA replication/DNA repair,	High proliferative activity:Most of the proteins overexpressed in uLUAD were highly active in various cancer types	GO,GSEA,KM analysis	CD8_Tcell	Plk1 Pathway/Aurora B Pathway/Fanconi Pathway/P53 Signaling Pathway Regulation Pathway/Myc Activ Pathway	NA	predicted
325	32850350	A Greedy Algorithm-Based Stem Cell LncRNA Signature Identifies a Novel Subgroup of Lung Adenocarcinoma Patients With Poor Prognosis	Front Oncol	2020	human	Lung	Lung adenocarcinoma	LUAD	ENSEMBL	RP3-522D1.1	RP3-522D1.1	lncRNA	up-regulation	NA	TTF1,CAVEOLIN1,ASNS,CASPASE7CLEAVEDD198,BAX,CDK1,BIM,DUSP4,X4EBP1_pT37T46	TTF1,CAVEOLIN1,ASNS,CASPASE7CLEAVEDD198,BAX,CDK1,BIM,DUSP4,X4EBP1_pT37T46	NA	NA	NA	Prognosis value/High proliferative activity/Regulation of cell cycle/Cell proliferation/DNA replication/DNA repair,	High proliferative activity:Most of the proteins overexpressed in uLUAD were highly active in various cancer types	GO,GSEA,KM analysis	CD4_Tcell	Plk1 Pathway/Aurora B Pathway/Fanconi Pathway/P53 Signaling Pathway Regulation Pathway/Myc Activ Pathway	NA	predicted
326	32850350	A Greedy Algorithm-Based Stem Cell LncRNA Signature Identifies a Novel Subgroup of Lung Adenocarcinoma Patients With Poor Prognosis	Front Oncol	2020	human	Lung	Lung adenocarcinoma	LUAD	ENSEMBL	RP3-332B22.1	RP3-332B22.1	lncRNA	down-regulation	NA	TTF1,CAVEOLIN1,ASNS,CASPASE7CLEAVEDD198,BAX,CDK1,BIM,DUSP4,X4EBP1_pT37T46	TTF1,CAVEOLIN1,ASNS,CASPASE7CLEAVEDD198,BAX,CDK1,BIM,DUSP4,X4EBP1_pT37T46	NA	NA	NA	Prognosis value/High proliferative activity/Regulation of cell cycle/Cell proliferation/DNA replication/DNA repair,	High proliferative activity:Most of the proteins overexpressed in uLUAD were highly active in various cancer types	GO,GSEA,KM analysis	CD8_Tcell	Plk1 Pathway/Aurora B Pathway/Fanconi Pathway/P53 Signaling Pathway Regulation Pathway/Myc Activ Pathway	NA	predicted
327	32850350	A Greedy Algorithm-Based Stem Cell LncRNA Signature Identifies a Novel Subgroup of Lung Adenocarcinoma Patients With Poor Prognosis	Front Oncol	2020	human	Lung	Lung adenocarcinoma	LUAD	ENSEMBL	RP3-332B22.1	RP3-332B22.1	lncRNA	down-regulation	NA	TTF1,CAVEOLIN1,ASNS,CASPASE7CLEAVEDD198,BAX,CDK1,BIM,DUSP4,X4EBP1_pT37T46	TTF1,CAVEOLIN1,ASNS,CASPASE7CLEAVEDD198,BAX,CDK1,BIM,DUSP4,X4EBP1_pT37T46	NA	NA	NA	Prognosis value/High proliferative activity/Regulation of cell cycle/Cell proliferation/DNA replication/DNA repair,	High proliferative activity:Most of the proteins overexpressed in uLUAD were highly active in various cancer types	GO,GSEA,KM analysis	CD4_Tcell	Plk1 Pathway/Aurora B Pathway/Fanconi Pathway/P53 Signaling Pathway Regulation Pathway/Myc Activ Pathway	NA	predicted
328	32850350	A Greedy Algorithm-Based Stem Cell LncRNA Signature Identifies a Novel Subgroup of Lung Adenocarcinoma Patients With Poor Prognosis	Front Oncol	2020	human	Lung	Lung adenocarcinoma	LUAD	ENSEMBL	RP13-895J2.3	RP13-895J2.3	lncRNA	up-regulation	NA	TTF1,CAVEOLIN1,ASNS,CASPASE7CLEAVEDD198,BAX,CDK1,BIM,DUSP4,X4EBP1_pT37T46	TTF1,CAVEOLIN1,ASNS,CASPASE7CLEAVEDD198,BAX,CDK1,BIM,DUSP4,X4EBP1_pT37T46	NA	NA	NA	Prognosis value/High proliferative activity/Regulation of cell cycle/Cell proliferation/DNA replication/DNA repair,	High proliferative activity:Most of the proteins overexpressed in uLUAD were highly active in various cancer types	GO,GSEA,KM analysis	CD8_Tcell	Plk1 Pathway/Aurora B Pathway/Fanconi Pathway/P53 Signaling Pathway Regulation Pathway/Myc Activ Pathway	NA	predicted
329	32850350	A Greedy Algorithm-Based Stem Cell LncRNA Signature Identifies a Novel Subgroup of Lung Adenocarcinoma Patients With Poor Prognosis	Front Oncol	2020	human	Lung	Lung adenocarcinoma	LUAD	ENSEMBL	RP13-895J2.3	RP13-895J2.3	lncRNA	up-regulation	NA	TTF1,CAVEOLIN1,ASNS,CASPASE7CLEAVEDD198,BAX,CDK1,BIM,DUSP4,X4EBP1_pT37T46	TTF1,CAVEOLIN1,ASNS,CASPASE7CLEAVEDD198,BAX,CDK1,BIM,DUSP4,X4EBP1_pT37T46	NA	NA	NA	Prognosis value/High proliferative activity/Regulation of cell cycle/Cell proliferation/DNA replication/DNA repair,	High proliferative activity:Most of the proteins overexpressed in uLUAD were highly active in various cancer types	GO,GSEA,KM analysis	CD4_Tcell	Plk1 Pathway/Aurora B Pathway/Fanconi Pathway/P53 Signaling Pathway Regulation Pathway/Myc Activ Pathway	NA	predicted
330	32850350	A Greedy Algorithm-Based Stem Cell LncRNA Signature Identifies a Novel Subgroup of Lung Adenocarcinoma Patients With Poor Prognosis	Front Oncol	2020	human	Lung	Lung adenocarcinoma	LUAD	ENSEMBL	RP1-35C21.1	RP1-35C21.1	lncRNA	down-regulation	NA	TTF1,CAVEOLIN1,ASNS,CASPASE7CLEAVEDD198,BAX,CDK1,BIM,DUSP4,X4EBP1_pT37T46	TTF1,CAVEOLIN1,ASNS,CASPASE7CLEAVEDD198,BAX,CDK1,BIM,DUSP4,X4EBP1_pT37T46	NA	NA	NA	Prognosis value/High proliferative activity/Regulation of cell cycle/Cell proliferation/DNA replication/DNA repair,	High proliferative activity:Most of the proteins overexpressed in uLUAD were highly active in various cancer types	GO,GSEA,KM analysis	CD8_Tcell	Plk1 Pathway/Aurora B Pathway/Fanconi Pathway/P53 Signaling Pathway Regulation Pathway/Myc Activ Pathway	NA	predicted
331	32850350	A Greedy Algorithm-Based Stem Cell LncRNA Signature Identifies a Novel Subgroup of Lung Adenocarcinoma Patients With Poor Prognosis	Front Oncol	2020	human	Lung	Lung adenocarcinoma	LUAD	ENSEMBL	RP1-35C21.1	RP1-35C21.1	lncRNA	down-regulation	NA	TTF1,CAVEOLIN1,ASNS,CASPASE7CLEAVEDD198,BAX,CDK1,BIM,DUSP4,X4EBP1_pT37T46	TTF1,CAVEOLIN1,ASNS,CASPASE7CLEAVEDD198,BAX,CDK1,BIM,DUSP4,X4EBP1_pT37T46	NA	NA	NA	Prognosis value/High proliferative activity/Regulation of cell cycle/Cell proliferation/DNA replication/DNA repair,	High proliferative activity:Most of the proteins overexpressed in uLUAD were highly active in various cancer types	GO,GSEA,KM analysis	CD4_Tcell	Plk1 Pathway/Aurora B Pathway/Fanconi Pathway/P53 Signaling Pathway Regulation Pathway/Myc Activ Pathway	NA	predicted
332	32850350	A Greedy Algorithm-Based Stem Cell LncRNA Signature Identifies a Novel Subgroup of Lung Adenocarcinoma Patients With Poor Prognosis	Front Oncol	2020	human	Lung	Lung adenocarcinoma	LUAD	ENSEMBL	RP13-516M14.4	RP13-516M14.4	lncRNA	up-regulation	NA	TTF1,CAVEOLIN1,ASNS,CASPASE7CLEAVEDD198,BAX,CDK1,BIM,DUSP4,X4EBP1_pT37T46	TTF1,CAVEOLIN1,ASNS,CASPASE7CLEAVEDD198,BAX,CDK1,BIM,DUSP4,X4EBP1_pT37T46	NA	NA	NA	Prognosis value/High proliferative activity/Regulation of cell cycle/Cell proliferation/DNA replication/DNA repair,	High proliferative activity:Most of the proteins overexpressed in uLUAD were highly active in various cancer types	GO,GSEA,KM analysis	CD8_Tcell	Plk1 Pathway/Aurora B Pathway/Fanconi Pathway/P53 Signaling Pathway Regulation Pathway/Myc Activ Pathway	NA	predicted
333	32850350	A Greedy Algorithm-Based Stem Cell LncRNA Signature Identifies a Novel Subgroup of Lung Adenocarcinoma Patients With Poor Prognosis	Front Oncol	2020	human	Lung	Lung adenocarcinoma	LUAD	ENSEMBL	RP13-516M14.4	RP13-516M14.4	lncRNA	up-regulation	NA	TTF1,CAVEOLIN1,ASNS,CASPASE7CLEAVEDD198,BAX,CDK1,BIM,DUSP4,X4EBP1_pT37T46	TTF1,CAVEOLIN1,ASNS,CASPASE7CLEAVEDD198,BAX,CDK1,BIM,DUSP4,X4EBP1_pT37T46	NA	NA	NA	Prognosis value/High proliferative activity/Regulation of cell cycle/Cell proliferation/DNA replication/DNA repair,	High proliferative activity:Most of the proteins overexpressed in uLUAD were highly active in various cancer types	GO,GSEA,KM analysis	CD4_Tcell	Plk1 Pathway/Aurora B Pathway/Fanconi Pathway/P53 Signaling Pathway Regulation Pathway/Myc Activ Pathway	NA	predicted
334	32850350	A Greedy Algorithm-Based Stem Cell LncRNA Signature Identifies a Novel Subgroup of Lung Adenocarcinoma Patients With Poor Prognosis	Front Oncol	2020	human	Lung	Lung adenocarcinoma	LUAD	ENSEMBL	RP13-497K6.1	RP13-497K6.1	lncRNA	down-regulation	NA	TTF1,CAVEOLIN1,ASNS,CASPASE7CLEAVEDD198,BAX,CDK1,BIM,DUSP4,X4EBP1_pT37T46	TTF1,CAVEOLIN1,ASNS,CASPASE7CLEAVEDD198,BAX,CDK1,BIM,DUSP4,X4EBP1_pT37T46	NA	NA	NA	Prognosis value/High proliferative activity/Regulation of cell cycle/Cell proliferation/DNA replication/DNA repair,	High proliferative activity:Most of the proteins overexpressed in uLUAD were highly active in various cancer types	GO,GSEA,KM analysis	CD8_Tcell	Plk1 Pathway/Aurora B Pathway/Fanconi Pathway/P53 Signaling Pathway Regulation Pathway/Myc Activ Pathway	NA	predicted
335	32850350	A Greedy Algorithm-Based Stem Cell LncRNA Signature Identifies a Novel Subgroup of Lung Adenocarcinoma Patients With Poor Prognosis	Front Oncol	2020	human	Lung	Lung adenocarcinoma	LUAD	ENSEMBL	RP13-497K6.1	RP13-497K6.1	lncRNA	down-regulation	NA	TTF1,CAVEOLIN1,ASNS,CASPASE7CLEAVEDD198,BAX,CDK1,BIM,DUSP4,X4EBP1_pT37T46	TTF1,CAVEOLIN1,ASNS,CASPASE7CLEAVEDD198,BAX,CDK1,BIM,DUSP4,X4EBP1_pT37T46	NA	NA	NA	Prognosis value/High proliferative activity/Regulation of cell cycle/Cell proliferation/DNA replication/DNA repair,	High proliferative activity:Most of the proteins overexpressed in uLUAD were highly active in various cancer types	GO,GSEA,KM analysis	CD4_Tcell	Plk1 Pathway/Aurora B Pathway/Fanconi Pathway/P53 Signaling Pathway Regulation Pathway/Myc Activ Pathway	NA	predicted
336	32850350	A Greedy Algorithm-Based Stem Cell LncRNA Signature Identifies a Novel Subgroup of Lung Adenocarcinoma Patients With Poor Prognosis	Front Oncol	2020	human	Lung	Lung adenocarcinoma	LUAD	ENSEMBL	RP1-301L19.1	RP1-301L19.1	lncRNA	down-regulation	NA	TTF1,CAVEOLIN1,ASNS,CASPASE7CLEAVEDD198,BAX,CDK1,BIM,DUSP4,X4EBP1_pT37T46	TTF1,CAVEOLIN1,ASNS,CASPASE7CLEAVEDD198,BAX,CDK1,BIM,DUSP4,X4EBP1_pT37T46	NA	NA	NA	Prognosis value/High proliferative activity/Regulation of cell cycle/Cell proliferation/DNA replication/DNA repair,	High proliferative activity:Most of the proteins overexpressed in uLUAD were highly active in various cancer types	GO,GSEA,KM analysis	CD8_Tcell	Plk1 Pathway/Aurora B Pathway/Fanconi Pathway/P53 Signaling Pathway Regulation Pathway/Myc Activ Pathway	NA	predicted
337	32850350	A Greedy Algorithm-Based Stem Cell LncRNA Signature Identifies a Novel Subgroup of Lung Adenocarcinoma Patients With Poor Prognosis	Front Oncol	2020	human	Lung	Lung adenocarcinoma	LUAD	ENSEMBL	RP1-301L19.1	RP1-301L19.1	lncRNA	down-regulation	NA	TTF1,CAVEOLIN1,ASNS,CASPASE7CLEAVEDD198,BAX,CDK1,BIM,DUSP4,X4EBP1_pT37T46	TTF1,CAVEOLIN1,ASNS,CASPASE7CLEAVEDD198,BAX,CDK1,BIM,DUSP4,X4EBP1_pT37T46	NA	NA	NA	Prognosis value/High proliferative activity/Regulation of cell cycle/Cell proliferation/DNA replication/DNA repair,	High proliferative activity:Most of the proteins overexpressed in uLUAD were highly active in various cancer types	GO,GSEA,KM analysis	CD4_Tcell	Plk1 Pathway/Aurora B Pathway/Fanconi Pathway/P53 Signaling Pathway Regulation Pathway/Myc Activ Pathway	NA	predicted
338	32850350	A Greedy Algorithm-Based Stem Cell LncRNA Signature Identifies a Novel Subgroup of Lung Adenocarcinoma Patients With Poor Prognosis	Front Oncol	2020	human	Lung	Lung adenocarcinoma	LUAD	ENSEMBL	RP1-27K12.4	RP1-27K12.4	lncRNA	up-regulation	NA	TTF1,CAVEOLIN1,ASNS,CASPASE7CLEAVEDD198,BAX,CDK1,BIM,DUSP4,X4EBP1_pT37T46	TTF1,CAVEOLIN1,ASNS,CASPASE7CLEAVEDD198,BAX,CDK1,BIM,DUSP4,X4EBP1_pT37T46	NA	NA	NA	Prognosis value/High proliferative activity/Regulation of cell cycle/Cell proliferation/DNA replication/DNA repair,	High proliferative activity:Most of the proteins overexpressed in uLUAD were highly active in various cancer types	GO,GSEA,KM analysis	CD8_Tcell	Plk1 Pathway/Aurora B Pathway/Fanconi Pathway/P53 Signaling Pathway Regulation Pathway/Myc Activ Pathway	NA	predicted
339	32850350	A Greedy Algorithm-Based Stem Cell LncRNA Signature Identifies a Novel Subgroup of Lung Adenocarcinoma Patients With Poor Prognosis	Front Oncol	2020	human	Lung	Lung adenocarcinoma	LUAD	ENSEMBL	RP1-27K12.4	RP1-27K12.4	lncRNA	up-regulation	NA	TTF1,CAVEOLIN1,ASNS,CASPASE7CLEAVEDD198,BAX,CDK1,BIM,DUSP4,X4EBP1_pT37T46	TTF1,CAVEOLIN1,ASNS,CASPASE7CLEAVEDD198,BAX,CDK1,BIM,DUSP4,X4EBP1_pT37T46	NA	NA	NA	Prognosis value/High proliferative activity/Regulation of cell cycle/Cell proliferation/DNA replication/DNA repair,	High proliferative activity:Most of the proteins overexpressed in uLUAD were highly active in various cancer types	GO,GSEA,KM analysis	CD4_Tcell	Plk1 Pathway/Aurora B Pathway/Fanconi Pathway/P53 Signaling Pathway Regulation Pathway/Myc Activ Pathway	NA	predicted
340	32850350	A Greedy Algorithm-Based Stem Cell LncRNA Signature Identifies a Novel Subgroup of Lung Adenocarcinoma Patients With Poor Prognosis	Front Oncol	2020	human	Lung	Lung adenocarcinoma	LUAD	ENSEMBL	RP1-251M9.3	RP1-251M9.3	lncRNA	down-regulation	NA	TTF1,CAVEOLIN1,ASNS,CASPASE7CLEAVEDD198,BAX,CDK1,BIM,DUSP4,X4EBP1_pT37T46	TTF1,CAVEOLIN1,ASNS,CASPASE7CLEAVEDD198,BAX,CDK1,BIM,DUSP4,X4EBP1_pT37T46	NA	NA	NA	Prognosis value/High proliferative activity/Regulation of cell cycle/Cell proliferation/DNA replication/DNA repair,	High proliferative activity:Most of the proteins overexpressed in uLUAD were highly active in various cancer types	GO,GSEA,KM analysis	CD8_Tcell	Plk1 Pathway/Aurora B Pathway/Fanconi Pathway/P53 Signaling Pathway Regulation Pathway/Myc Activ Pathway	NA	predicted
341	32850350	A Greedy Algorithm-Based Stem Cell LncRNA Signature Identifies a Novel Subgroup of Lung Adenocarcinoma Patients With Poor Prognosis	Front Oncol	2020	human	Lung	Lung adenocarcinoma	LUAD	ENSEMBL	RP1-251M9.3	RP1-251M9.3	lncRNA	down-regulation	NA	TTF1,CAVEOLIN1,ASNS,CASPASE7CLEAVEDD198,BAX,CDK1,BIM,DUSP4,X4EBP1_pT37T46	TTF1,CAVEOLIN1,ASNS,CASPASE7CLEAVEDD198,BAX,CDK1,BIM,DUSP4,X4EBP1_pT37T46	NA	NA	NA	Prognosis value/High proliferative activity/Regulation of cell cycle/Cell proliferation/DNA replication/DNA repair,	High proliferative activity:Most of the proteins overexpressed in uLUAD were highly active in various cancer types	GO,GSEA,KM analysis	CD4_Tcell	Plk1 Pathway/Aurora B Pathway/Fanconi Pathway/P53 Signaling Pathway Regulation Pathway/Myc Activ Pathway	NA	predicted
342	32850350	A Greedy Algorithm-Based Stem Cell LncRNA Signature Identifies a Novel Subgroup of Lung Adenocarcinoma Patients With Poor Prognosis	Front Oncol	2020	human	Lung	Lung adenocarcinoma	LUAD	ENSEMBL	RP11-98G7.1	RP11-98G7.1	lncRNA	up-regulation	NA	TTF1,CAVEOLIN1,ASNS,CASPASE7CLEAVEDD198,BAX,CDK1,BIM,DUSP4,X4EBP1_pT37T46	TTF1,CAVEOLIN1,ASNS,CASPASE7CLEAVEDD198,BAX,CDK1,BIM,DUSP4,X4EBP1_pT37T46	NA	NA	NA	Prognosis value/High proliferative activity/Regulation of cell cycle/Cell proliferation/DNA replication/DNA repair,	High proliferative activity:Most of the proteins overexpressed in uLUAD were highly active in various cancer types	GO,GSEA,KM analysis	CD8_Tcell	Plk1 Pathway/Aurora B Pathway/Fanconi Pathway/P53 Signaling Pathway Regulation Pathway/Myc Activ Pathway	NA	predicted
343	32850350	A Greedy Algorithm-Based Stem Cell LncRNA Signature Identifies a Novel Subgroup of Lung Adenocarcinoma Patients With Poor Prognosis	Front Oncol	2020	human	Lung	Lung adenocarcinoma	LUAD	ENSEMBL	RP11-98G7.1	RP11-98G7.1	lncRNA	up-regulation	NA	TTF1,CAVEOLIN1,ASNS,CASPASE7CLEAVEDD198,BAX,CDK1,BIM,DUSP4,X4EBP1_pT37T46	TTF1,CAVEOLIN1,ASNS,CASPASE7CLEAVEDD198,BAX,CDK1,BIM,DUSP4,X4EBP1_pT37T46	NA	NA	NA	Prognosis value/High proliferative activity/Regulation of cell cycle/Cell proliferation/DNA replication/DNA repair,	High proliferative activity:Most of the proteins overexpressed in uLUAD were highly active in various cancer types	GO,GSEA,KM analysis	CD4_Tcell	Plk1 Pathway/Aurora B Pathway/Fanconi Pathway/P53 Signaling Pathway Regulation Pathway/Myc Activ Pathway	NA	predicted
344	32850350	A Greedy Algorithm-Based Stem Cell LncRNA Signature Identifies a Novel Subgroup of Lung Adenocarcinoma Patients With Poor Prognosis	Front Oncol	2020	human	Lung	Lung adenocarcinoma	LUAD	ENSEMBL	RP11-932O9.10	RP11-932O9.10	lncRNA	up-regulation	NA	TTF1,CAVEOLIN1,ASNS,CASPASE7CLEAVEDD198,BAX,CDK1,BIM,DUSP4,X4EBP1_pT37T46	TTF1,CAVEOLIN1,ASNS,CASPASE7CLEAVEDD198,BAX,CDK1,BIM,DUSP4,X4EBP1_pT37T46	NA	NA	NA	Prognosis value/High proliferative activity/Regulation of cell cycle/Cell proliferation/DNA replication/DNA repair,	High proliferative activity:Most of the proteins overexpressed in uLUAD were highly active in various cancer types	GO,GSEA,KM analysis	CD8_Tcell	Plk1 Pathway/Aurora B Pathway/Fanconi Pathway/P53 Signaling Pathway Regulation Pathway/Myc Activ Pathway	NA	predicted
345	32850350	A Greedy Algorithm-Based Stem Cell LncRNA Signature Identifies a Novel Subgroup of Lung Adenocarcinoma Patients With Poor Prognosis	Front Oncol	2020	human	Lung	Lung adenocarcinoma	LUAD	ENSEMBL	RP11-932O9.10	RP11-932O9.10	lncRNA	up-regulation	NA	TTF1,CAVEOLIN1,ASNS,CASPASE7CLEAVEDD198,BAX,CDK1,BIM,DUSP4,X4EBP1_pT37T46	TTF1,CAVEOLIN1,ASNS,CASPASE7CLEAVEDD198,BAX,CDK1,BIM,DUSP4,X4EBP1_pT37T46	NA	NA	NA	Prognosis value/High proliferative activity/Regulation of cell cycle/Cell proliferation/DNA replication/DNA repair,	High proliferative activity:Most of the proteins overexpressed in uLUAD were highly active in various cancer types	GO,GSEA,KM analysis	CD4_Tcell	Plk1 Pathway/Aurora B Pathway/Fanconi Pathway/P53 Signaling Pathway Regulation Pathway/Myc Activ Pathway	NA	predicted
346	32850350	A Greedy Algorithm-Based Stem Cell LncRNA Signature Identifies a Novel Subgroup of Lung Adenocarcinoma Patients With Poor Prognosis	Front Oncol	2020	human	Lung	Lung adenocarcinoma	LUAD	ENSEMBL	RP11-909N17.2	RP11-909N17.2	lncRNA	up-regulation	NA	TTF1,CAVEOLIN1,ASNS,CASPASE7CLEAVEDD198,BAX,CDK1,BIM,DUSP4,X4EBP1_pT37T46	TTF1,CAVEOLIN1,ASNS,CASPASE7CLEAVEDD198,BAX,CDK1,BIM,DUSP4,X4EBP1_pT37T46	NA	NA	NA	Prognosis value/High proliferative activity/Regulation of cell cycle/Cell proliferation/DNA replication/DNA repair,	High proliferative activity:Most of the proteins overexpressed in uLUAD were highly active in various cancer types	GO,GSEA,KM analysis	CD8_Tcell	Plk1 Pathway/Aurora B Pathway/Fanconi Pathway/P53 Signaling Pathway Regulation Pathway/Myc Activ Pathway	NA	predicted
347	32850350	A Greedy Algorithm-Based Stem Cell LncRNA Signature Identifies a Novel Subgroup of Lung Adenocarcinoma Patients With Poor Prognosis	Front Oncol	2020	human	Lung	Lung adenocarcinoma	LUAD	ENSEMBL	RP11-909N17.2	RP11-909N17.2	lncRNA	up-regulation	NA	TTF1,CAVEOLIN1,ASNS,CASPASE7CLEAVEDD198,BAX,CDK1,BIM,DUSP4,X4EBP1_pT37T46	TTF1,CAVEOLIN1,ASNS,CASPASE7CLEAVEDD198,BAX,CDK1,BIM,DUSP4,X4EBP1_pT37T46	NA	NA	NA	Prognosis value/High proliferative activity/Regulation of cell cycle/Cell proliferation/DNA replication/DNA repair,	High proliferative activity:Most of the proteins overexpressed in uLUAD were highly active in various cancer types	GO,GSEA,KM analysis	CD4_Tcell	Plk1 Pathway/Aurora B Pathway/Fanconi Pathway/P53 Signaling Pathway Regulation Pathway/Myc Activ Pathway	NA	predicted
348	32850350	A Greedy Algorithm-Based Stem Cell LncRNA Signature Identifies a Novel Subgroup of Lung Adenocarcinoma Patients With Poor Prognosis	Front Oncol	2020	human	Lung	Lung adenocarcinoma	LUAD	ENSEMBL	RP11-89K21.1	RP11-89K21.1	lncRNA	up-regulation	NA	TTF1,CAVEOLIN1,ASNS,CASPASE7CLEAVEDD198,BAX,CDK1,BIM,DUSP4,X4EBP1_pT37T46	TTF1,CAVEOLIN1,ASNS,CASPASE7CLEAVEDD198,BAX,CDK1,BIM,DUSP4,X4EBP1_pT37T46	NA	NA	NA	Prognosis value/High proliferative activity/Regulation of cell cycle/Cell proliferation/DNA replication/DNA repair,	High proliferative activity:Most of the proteins overexpressed in uLUAD were highly active in various cancer types	GO,GSEA,KM analysis	CD8_Tcell	Plk1 Pathway/Aurora B Pathway/Fanconi Pathway/P53 Signaling Pathway Regulation Pathway/Myc Activ Pathway	NA	predicted
349	32850350	A Greedy Algorithm-Based Stem Cell LncRNA Signature Identifies a Novel Subgroup of Lung Adenocarcinoma Patients With Poor Prognosis	Front Oncol	2020	human	Lung	Lung adenocarcinoma	LUAD	ENSEMBL	RP11-89K21.1	RP11-89K21.1	lncRNA	up-regulation	NA	TTF1,CAVEOLIN1,ASNS,CASPASE7CLEAVEDD198,BAX,CDK1,BIM,DUSP4,X4EBP1_pT37T46	TTF1,CAVEOLIN1,ASNS,CASPASE7CLEAVEDD198,BAX,CDK1,BIM,DUSP4,X4EBP1_pT37T46	NA	NA	NA	Prognosis value/High proliferative activity/Regulation of cell cycle/Cell proliferation/DNA replication/DNA repair,	High proliferative activity:Most of the proteins overexpressed in uLUAD were highly active in various cancer types	GO,GSEA,KM analysis	CD4_Tcell	Plk1 Pathway/Aurora B Pathway/Fanconi Pathway/P53 Signaling Pathway Regulation Pathway/Myc Activ Pathway	NA	predicted
350	32850350	A Greedy Algorithm-Based Stem Cell LncRNA Signature Identifies a Novel Subgroup of Lung Adenocarcinoma Patients With Poor Prognosis	Front Oncol	2020	human	Lung	Lung adenocarcinoma	LUAD	ENSEMBL	RP11-893F2.5	RP11-893F2.5	lncRNA	up-regulation	NA	TTF1,CAVEOLIN1,ASNS,CASPASE7CLEAVEDD198,BAX,CDK1,BIM,DUSP4,X4EBP1_pT37T46	TTF1,CAVEOLIN1,ASNS,CASPASE7CLEAVEDD198,BAX,CDK1,BIM,DUSP4,X4EBP1_pT37T46	NA	NA	NA	Prognosis value/High proliferative activity/Regulation of cell cycle/Cell proliferation/DNA replication/DNA repair,	High proliferative activity:Most of the proteins overexpressed in uLUAD were highly active in various cancer types	GO,GSEA,KM analysis	CD8_Tcell	Plk1 Pathway/Aurora B Pathway/Fanconi Pathway/P53 Signaling Pathway Regulation Pathway/Myc Activ Pathway	NA	predicted
351	32850350	A Greedy Algorithm-Based Stem Cell LncRNA Signature Identifies a Novel Subgroup of Lung Adenocarcinoma Patients With Poor Prognosis	Front Oncol	2020	human	Lung	Lung adenocarcinoma	LUAD	ENSEMBL	RP11-893F2.5	RP11-893F2.5	lncRNA	up-regulation	NA	TTF1,CAVEOLIN1,ASNS,CASPASE7CLEAVEDD198,BAX,CDK1,BIM,DUSP4,X4EBP1_pT37T46	TTF1,CAVEOLIN1,ASNS,CASPASE7CLEAVEDD198,BAX,CDK1,BIM,DUSP4,X4EBP1_pT37T46	NA	NA	NA	Prognosis value/High proliferative activity/Regulation of cell cycle/Cell proliferation/DNA replication/DNA repair,	High proliferative activity:Most of the proteins overexpressed in uLUAD were highly active in various cancer types	GO,GSEA,KM analysis	CD4_Tcell	Plk1 Pathway/Aurora B Pathway/Fanconi Pathway/P53 Signaling Pathway Regulation Pathway/Myc Activ Pathway	NA	predicted
352	32850350	A Greedy Algorithm-Based Stem Cell LncRNA Signature Identifies a Novel Subgroup of Lung Adenocarcinoma Patients With Poor Prognosis	Front Oncol	2020	human	Lung	Lung adenocarcinoma	LUAD	ENSEMBL	RP11-829H16.3	RP11-829H16.3	lncRNA	up-regulation	NA	TTF1,CAVEOLIN1,ASNS,CASPASE7CLEAVEDD198,BAX,CDK1,BIM,DUSP4,X4EBP1_pT37T46	TTF1,CAVEOLIN1,ASNS,CASPASE7CLEAVEDD198,BAX,CDK1,BIM,DUSP4,X4EBP1_pT37T46	NA	NA	NA	Prognosis value/High proliferative activity/Regulation of cell cycle/Cell proliferation/DNA replication/DNA repair,	High proliferative activity:Most of the proteins overexpressed in uLUAD were highly active in various cancer types	GO,GSEA,KM analysis	CD8_Tcell	Plk1 Pathway/Aurora B Pathway/Fanconi Pathway/P53 Signaling Pathway Regulation Pathway/Myc Activ Pathway	NA	predicted
353	32850350	A Greedy Algorithm-Based Stem Cell LncRNA Signature Identifies a Novel Subgroup of Lung Adenocarcinoma Patients With Poor Prognosis	Front Oncol	2020	human	Lung	Lung adenocarcinoma	LUAD	ENSEMBL	RP11-829H16.3	RP11-829H16.3	lncRNA	up-regulation	NA	TTF1,CAVEOLIN1,ASNS,CASPASE7CLEAVEDD198,BAX,CDK1,BIM,DUSP4,X4EBP1_pT37T46	TTF1,CAVEOLIN1,ASNS,CASPASE7CLEAVEDD198,BAX,CDK1,BIM,DUSP4,X4EBP1_pT37T46	NA	NA	NA	Prognosis value/High proliferative activity/Regulation of cell cycle/Cell proliferation/DNA replication/DNA repair,	High proliferative activity:Most of the proteins overexpressed in uLUAD were highly active in various cancer types	GO,GSEA,KM analysis	CD4_Tcell	Plk1 Pathway/Aurora B Pathway/Fanconi Pathway/P53 Signaling Pathway Regulation Pathway/Myc Activ Pathway	NA	predicted
354	32850350	A Greedy Algorithm-Based Stem Cell LncRNA Signature Identifies a Novel Subgroup of Lung Adenocarcinoma Patients With Poor Prognosis	Front Oncol	2020	human	Lung	Lung adenocarcinoma	LUAD	ENSEMBL	RP11-81H3.2	RP11-81H3.2	lncRNA	up-regulation	NA	TTF1,CAVEOLIN1,ASNS,CASPASE7CLEAVEDD198,BAX,CDK1,BIM,DUSP4,X4EBP1_pT37T46	TTF1,CAVEOLIN1,ASNS,CASPASE7CLEAVEDD198,BAX,CDK1,BIM,DUSP4,X4EBP1_pT37T46	NA	NA	NA	Prognosis value/High proliferative activity/Regulation of cell cycle/Cell proliferation/DNA replication/DNA repair,	High proliferative activity:Most of the proteins overexpressed in uLUAD were highly active in various cancer types	GO,GSEA,KM analysis	CD8_Tcell	Plk1 Pathway/Aurora B Pathway/Fanconi Pathway/P53 Signaling Pathway Regulation Pathway/Myc Activ Pathway	NA	predicted
355	32850350	A Greedy Algorithm-Based Stem Cell LncRNA Signature Identifies a Novel Subgroup of Lung Adenocarcinoma Patients With Poor Prognosis	Front Oncol	2020	human	Lung	Lung adenocarcinoma	LUAD	ENSEMBL	RP11-81H3.2	RP11-81H3.2	lncRNA	up-regulation	NA	TTF1,CAVEOLIN1,ASNS,CASPASE7CLEAVEDD198,BAX,CDK1,BIM,DUSP4,X4EBP1_pT37T46	TTF1,CAVEOLIN1,ASNS,CASPASE7CLEAVEDD198,BAX,CDK1,BIM,DUSP4,X4EBP1_pT37T46	NA	NA	NA	Prognosis value/High proliferative activity/Regulation of cell cycle/Cell proliferation/DNA replication/DNA repair,	High proliferative activity:Most of the proteins overexpressed in uLUAD were highly active in various cancer types	GO,GSEA,KM analysis	CD4_Tcell	Plk1 Pathway/Aurora B Pathway/Fanconi Pathway/P53 Signaling Pathway Regulation Pathway/Myc Activ Pathway	NA	predicted
356	32850350	A Greedy Algorithm-Based Stem Cell LncRNA Signature Identifies a Novel Subgroup of Lung Adenocarcinoma Patients With Poor Prognosis	Front Oncol	2020	human	Lung	Lung adenocarcinoma	LUAD	ENSEMBL	RP11-796E10.1	RP11-796E10.1	lncRNA	up-regulation	NA	TTF1,CAVEOLIN1,ASNS,CASPASE7CLEAVEDD198,BAX,CDK1,BIM,DUSP4,X4EBP1_pT37T46	TTF1,CAVEOLIN1,ASNS,CASPASE7CLEAVEDD198,BAX,CDK1,BIM,DUSP4,X4EBP1_pT37T46	NA	NA	NA	Prognosis value/High proliferative activity/Regulation of cell cycle/Cell proliferation/DNA replication/DNA repair,	High proliferative activity:Most of the proteins overexpressed in uLUAD were highly active in various cancer types	GO,GSEA,KM analysis	CD8_Tcell	Plk1 Pathway/Aurora B Pathway/Fanconi Pathway/P53 Signaling Pathway Regulation Pathway/Myc Activ Pathway	NA	predicted
357	32850350	A Greedy Algorithm-Based Stem Cell LncRNA Signature Identifies a Novel Subgroup of Lung Adenocarcinoma Patients With Poor Prognosis	Front Oncol	2020	human	Lung	Lung adenocarcinoma	LUAD	ENSEMBL	RP11-796E10.1	RP11-796E10.1	lncRNA	up-regulation	NA	TTF1,CAVEOLIN1,ASNS,CASPASE7CLEAVEDD198,BAX,CDK1,BIM,DUSP4,X4EBP1_pT37T46	TTF1,CAVEOLIN1,ASNS,CASPASE7CLEAVEDD198,BAX,CDK1,BIM,DUSP4,X4EBP1_pT37T46	NA	NA	NA	Prognosis value/High proliferative activity/Regulation of cell cycle/Cell proliferation/DNA replication/DNA repair,	High proliferative activity:Most of the proteins overexpressed in uLUAD were highly active in various cancer types	GO,GSEA,KM analysis	CD4_Tcell	Plk1 Pathway/Aurora B Pathway/Fanconi Pathway/P53 Signaling Pathway Regulation Pathway/Myc Activ Pathway	NA	predicted
358	32850350	A Greedy Algorithm-Based Stem Cell LncRNA Signature Identifies a Novel Subgroup of Lung Adenocarcinoma Patients With Poor Prognosis	Front Oncol	2020	human	Lung	Lung adenocarcinoma	LUAD	ENSEMBL	RP11-794G24.1	RP11-794G24.1	lncRNA	up-regulation	NA	TTF1,CAVEOLIN1,ASNS,CASPASE7CLEAVEDD198,BAX,CDK1,BIM,DUSP4,X4EBP1_pT37T46	TTF1,CAVEOLIN1,ASNS,CASPASE7CLEAVEDD198,BAX,CDK1,BIM,DUSP4,X4EBP1_pT37T46	NA	NA	NA	Prognosis value/High proliferative activity/Regulation of cell cycle/Cell proliferation/DNA replication/DNA repair,	High proliferative activity:Most of the proteins overexpressed in uLUAD were highly active in various cancer types	GO,GSEA,KM analysis	CD8_Tcell	Plk1 Pathway/Aurora B Pathway/Fanconi Pathway/P53 Signaling Pathway Regulation Pathway/Myc Activ Pathway	NA	predicted
359	32850350	A Greedy Algorithm-Based Stem Cell LncRNA Signature Identifies a Novel Subgroup of Lung Adenocarcinoma Patients With Poor Prognosis	Front Oncol	2020	human	Lung	Lung adenocarcinoma	LUAD	ENSEMBL	RP11-794G24.1	RP11-794G24.1	lncRNA	up-regulation	NA	TTF1,CAVEOLIN1,ASNS,CASPASE7CLEAVEDD198,BAX,CDK1,BIM,DUSP4,X4EBP1_pT37T46	TTF1,CAVEOLIN1,ASNS,CASPASE7CLEAVEDD198,BAX,CDK1,BIM,DUSP4,X4EBP1_pT37T46	NA	NA	NA	Prognosis value/High proliferative activity/Regulation of cell cycle/Cell proliferation/DNA replication/DNA repair,	High proliferative activity:Most of the proteins overexpressed in uLUAD were highly active in various cancer types	GO,GSEA,KM analysis	CD4_Tcell	Plk1 Pathway/Aurora B Pathway/Fanconi Pathway/P53 Signaling Pathway Regulation Pathway/Myc Activ Pathway	NA	predicted
360	32850350	A Greedy Algorithm-Based Stem Cell LncRNA Signature Identifies a Novel Subgroup of Lung Adenocarcinoma Patients With Poor Prognosis	Front Oncol	2020	human	Lung	Lung adenocarcinoma	LUAD	ENSEMBL	RP11-78F17.1	RP11-78F17.1	lncRNA	up-regulation	NA	TTF1,CAVEOLIN1,ASNS,CASPASE7CLEAVEDD198,BAX,CDK1,BIM,DUSP4,X4EBP1_pT37T46	TTF1,CAVEOLIN1,ASNS,CASPASE7CLEAVEDD198,BAX,CDK1,BIM,DUSP4,X4EBP1_pT37T46	NA	NA	NA	Prognosis value/High proliferative activity/Regulation of cell cycle/Cell proliferation/DNA replication/DNA repair,	High proliferative activity:Most of the proteins overexpressed in uLUAD were highly active in various cancer types	GO,GSEA,KM analysis	CD8_Tcell	Plk1 Pathway/Aurora B Pathway/Fanconi Pathway/P53 Signaling Pathway Regulation Pathway/Myc Activ Pathway	NA	predicted
361	32850350	A Greedy Algorithm-Based Stem Cell LncRNA Signature Identifies a Novel Subgroup of Lung Adenocarcinoma Patients With Poor Prognosis	Front Oncol	2020	human	Lung	Lung adenocarcinoma	LUAD	ENSEMBL	RP11-78F17.1	RP11-78F17.1	lncRNA	up-regulation	NA	TTF1,CAVEOLIN1,ASNS,CASPASE7CLEAVEDD198,BAX,CDK1,BIM,DUSP4,X4EBP1_pT37T46	TTF1,CAVEOLIN1,ASNS,CASPASE7CLEAVEDD198,BAX,CDK1,BIM,DUSP4,X4EBP1_pT37T46	NA	NA	NA	Prognosis value/High proliferative activity/Regulation of cell cycle/Cell proliferation/DNA replication/DNA repair,	High proliferative activity:Most of the proteins overexpressed in uLUAD were highly active in various cancer types	GO,GSEA,KM analysis	CD4_Tcell	Plk1 Pathway/Aurora B Pathway/Fanconi Pathway/P53 Signaling Pathway Regulation Pathway/Myc Activ Pathway	NA	predicted
362	32850350	A Greedy Algorithm-Based Stem Cell LncRNA Signature Identifies a Novel Subgroup of Lung Adenocarcinoma Patients With Poor Prognosis	Front Oncol	2020	human	Lung	Lung adenocarcinoma	LUAD	ENSEMBL	RP11-776H12.1	RP11-776H12.1	lncRNA	up-regulation	NA	TTF1,CAVEOLIN1,ASNS,CASPASE7CLEAVEDD198,BAX,CDK1,BIM,DUSP4,X4EBP1_pT37T46	TTF1,CAVEOLIN1,ASNS,CASPASE7CLEAVEDD198,BAX,CDK1,BIM,DUSP4,X4EBP1_pT37T46	NA	NA	NA	Prognosis value/High proliferative activity/Regulation of cell cycle/Cell proliferation/DNA replication/DNA repair,	High proliferative activity:Most of the proteins overexpressed in uLUAD were highly active in various cancer types	GO,GSEA,KM analysis	CD8_Tcell	Plk1 Pathway/Aurora B Pathway/Fanconi Pathway/P53 Signaling Pathway Regulation Pathway/Myc Activ Pathway	NA	predicted
363	32850350	A Greedy Algorithm-Based Stem Cell LncRNA Signature Identifies a Novel Subgroup of Lung Adenocarcinoma Patients With Poor Prognosis	Front Oncol	2020	human	Lung	Lung adenocarcinoma	LUAD	ENSEMBL	RP11-776H12.1	RP11-776H12.1	lncRNA	up-regulation	NA	TTF1,CAVEOLIN1,ASNS,CASPASE7CLEAVEDD198,BAX,CDK1,BIM,DUSP4,X4EBP1_pT37T46	TTF1,CAVEOLIN1,ASNS,CASPASE7CLEAVEDD198,BAX,CDK1,BIM,DUSP4,X4EBP1_pT37T46	NA	NA	NA	Prognosis value/High proliferative activity/Regulation of cell cycle/Cell proliferation/DNA replication/DNA repair,	High proliferative activity:Most of the proteins overexpressed in uLUAD were highly active in various cancer types	GO,GSEA,KM analysis	CD4_Tcell	Plk1 Pathway/Aurora B Pathway/Fanconi Pathway/P53 Signaling Pathway Regulation Pathway/Myc Activ Pathway	NA	predicted
364	32850350	A Greedy Algorithm-Based Stem Cell LncRNA Signature Identifies a Novel Subgroup of Lung Adenocarcinoma Patients With Poor Prognosis	Front Oncol	2020	human	Lung	Lung adenocarcinoma	LUAD	ENSEMBL	RP11-771K4.1	RP11-771K4.1	lncRNA	up-regulation	NA	TTF1,CAVEOLIN1,ASNS,CASPASE7CLEAVEDD198,BAX,CDK1,BIM,DUSP4,X4EBP1_pT37T46	TTF1,CAVEOLIN1,ASNS,CASPASE7CLEAVEDD198,BAX,CDK1,BIM,DUSP4,X4EBP1_pT37T46	NA	NA	NA	Prognosis value/High proliferative activity/Regulation of cell cycle/Cell proliferation/DNA replication/DNA repair,	High proliferative activity:Most of the proteins overexpressed in uLUAD were highly active in various cancer types	GO,GSEA,KM analysis	CD8_Tcell	Plk1 Pathway/Aurora B Pathway/Fanconi Pathway/P53 Signaling Pathway Regulation Pathway/Myc Activ Pathway	NA	predicted
365	32850350	A Greedy Algorithm-Based Stem Cell LncRNA Signature Identifies a Novel Subgroup of Lung Adenocarcinoma Patients With Poor Prognosis	Front Oncol	2020	human	Lung	Lung adenocarcinoma	LUAD	ENSEMBL	RP11-771K4.1	RP11-771K4.1	lncRNA	up-regulation	NA	TTF1,CAVEOLIN1,ASNS,CASPASE7CLEAVEDD198,BAX,CDK1,BIM,DUSP4,X4EBP1_pT37T46	TTF1,CAVEOLIN1,ASNS,CASPASE7CLEAVEDD198,BAX,CDK1,BIM,DUSP4,X4EBP1_pT37T46	NA	NA	NA	Prognosis value/High proliferative activity/Regulation of cell cycle/Cell proliferation/DNA replication/DNA repair,	High proliferative activity:Most of the proteins overexpressed in uLUAD were highly active in various cancer types	GO,GSEA,KM analysis	CD4_Tcell	Plk1 Pathway/Aurora B Pathway/Fanconi Pathway/P53 Signaling Pathway Regulation Pathway/Myc Activ Pathway	NA	predicted
366	32850350	A Greedy Algorithm-Based Stem Cell LncRNA Signature Identifies a Novel Subgroup of Lung Adenocarcinoma Patients With Poor Prognosis	Front Oncol	2020	human	Lung	Lung adenocarcinoma	LUAD	ENSEMBL	RP11-758M4.4	RP11-758M4.4	lncRNA	up-regulation	NA	TTF1,CAVEOLIN1,ASNS,CASPASE7CLEAVEDD198,BAX,CDK1,BIM,DUSP4,X4EBP1_pT37T46	TTF1,CAVEOLIN1,ASNS,CASPASE7CLEAVEDD198,BAX,CDK1,BIM,DUSP4,X4EBP1_pT37T46	NA	NA	NA	Prognosis value/High proliferative activity/Regulation of cell cycle/Cell proliferation/DNA replication/DNA repair,	High proliferative activity:Most of the proteins overexpressed in uLUAD were highly active in various cancer types	GO,GSEA,KM analysis	CD8_Tcell	Plk1 Pathway/Aurora B Pathway/Fanconi Pathway/P53 Signaling Pathway Regulation Pathway/Myc Activ Pathway	NA	predicted
367	32850350	A Greedy Algorithm-Based Stem Cell LncRNA Signature Identifies a Novel Subgroup of Lung Adenocarcinoma Patients With Poor Prognosis	Front Oncol	2020	human	Lung	Lung adenocarcinoma	LUAD	ENSEMBL	RP11-758M4.4	RP11-758M4.4	lncRNA	up-regulation	NA	TTF1,CAVEOLIN1,ASNS,CASPASE7CLEAVEDD198,BAX,CDK1,BIM,DUSP4,X4EBP1_pT37T46	TTF1,CAVEOLIN1,ASNS,CASPASE7CLEAVEDD198,BAX,CDK1,BIM,DUSP4,X4EBP1_pT37T46	NA	NA	NA	Prognosis value/High proliferative activity/Regulation of cell cycle/Cell proliferation/DNA replication/DNA repair,	High proliferative activity:Most of the proteins overexpressed in uLUAD were highly active in various cancer types	GO,GSEA,KM analysis	CD4_Tcell	Plk1 Pathway/Aurora B Pathway/Fanconi Pathway/P53 Signaling Pathway Regulation Pathway/Myc Activ Pathway	NA	predicted
368	32850350	A Greedy Algorithm-Based Stem Cell LncRNA Signature Identifies a Novel Subgroup of Lung Adenocarcinoma Patients With Poor Prognosis	Front Oncol	2020	human	Lung	Lung adenocarcinoma	LUAD	ENSEMBL	RP11-734I18.1	RP11-734I18.1	lncRNA	up-regulation	NA	TTF1,CAVEOLIN1,ASNS,CASPASE7CLEAVEDD198,BAX,CDK1,BIM,DUSP4,X4EBP1_pT37T46	TTF1,CAVEOLIN1,ASNS,CASPASE7CLEAVEDD198,BAX,CDK1,BIM,DUSP4,X4EBP1_pT37T46	NA	NA	NA	Prognosis value/High proliferative activity/Regulation of cell cycle/Cell proliferation/DNA replication/DNA repair,	High proliferative activity:Most of the proteins overexpressed in uLUAD were highly active in various cancer types	GO,GSEA,KM analysis	CD8_Tcell	Plk1 Pathway/Aurora B Pathway/Fanconi Pathway/P53 Signaling Pathway Regulation Pathway/Myc Activ Pathway	NA	predicted
369	32850350	A Greedy Algorithm-Based Stem Cell LncRNA Signature Identifies a Novel Subgroup of Lung Adenocarcinoma Patients With Poor Prognosis	Front Oncol	2020	human	Lung	Lung adenocarcinoma	LUAD	ENSEMBL	RP11-734I18.1	RP11-734I18.1	lncRNA	up-regulation	NA	TTF1,CAVEOLIN1,ASNS,CASPASE7CLEAVEDD198,BAX,CDK1,BIM,DUSP4,X4EBP1_pT37T46	TTF1,CAVEOLIN1,ASNS,CASPASE7CLEAVEDD198,BAX,CDK1,BIM,DUSP4,X4EBP1_pT37T46	NA	NA	NA	Prognosis value/High proliferative activity/Regulation of cell cycle/Cell proliferation/DNA replication/DNA repair,	High proliferative activity:Most of the proteins overexpressed in uLUAD were highly active in various cancer types	GO,GSEA,KM analysis	CD4_Tcell	Plk1 Pathway/Aurora B Pathway/Fanconi Pathway/P53 Signaling Pathway Regulation Pathway/Myc Activ Pathway	NA	predicted
370	32850350	A Greedy Algorithm-Based Stem Cell LncRNA Signature Identifies a Novel Subgroup of Lung Adenocarcinoma Patients With Poor Prognosis	Front Oncol	2020	human	Lung	Lung adenocarcinoma	LUAD	ENSEMBL	RP11-689C9.1	RP11-689C9.1	lncRNA	up-regulation	NA	TTF1,CAVEOLIN1,ASNS,CASPASE7CLEAVEDD198,BAX,CDK1,BIM,DUSP4,X4EBP1_pT37T46	TTF1,CAVEOLIN1,ASNS,CASPASE7CLEAVEDD198,BAX,CDK1,BIM,DUSP4,X4EBP1_pT37T46	NA	NA	NA	Prognosis value/High proliferative activity/Regulation of cell cycle/Cell proliferation/DNA replication/DNA repair,	High proliferative activity:Most of the proteins overexpressed in uLUAD were highly active in various cancer types	GO,GSEA,KM analysis	CD8_Tcell	Plk1 Pathway/Aurora B Pathway/Fanconi Pathway/P53 Signaling Pathway Regulation Pathway/Myc Activ Pathway	NA	predicted
371	32850350	A Greedy Algorithm-Based Stem Cell LncRNA Signature Identifies a Novel Subgroup of Lung Adenocarcinoma Patients With Poor Prognosis	Front Oncol	2020	human	Lung	Lung adenocarcinoma	LUAD	ENSEMBL	RP11-689C9.1	RP11-689C9.1	lncRNA	up-regulation	NA	TTF1,CAVEOLIN1,ASNS,CASPASE7CLEAVEDD198,BAX,CDK1,BIM,DUSP4,X4EBP1_pT37T46	TTF1,CAVEOLIN1,ASNS,CASPASE7CLEAVEDD198,BAX,CDK1,BIM,DUSP4,X4EBP1_pT37T46	NA	NA	NA	Prognosis value/High proliferative activity/Regulation of cell cycle/Cell proliferation/DNA replication/DNA repair,	High proliferative activity:Most of the proteins overexpressed in uLUAD were highly active in various cancer types	GO,GSEA,KM analysis	CD4_Tcell	Plk1 Pathway/Aurora B Pathway/Fanconi Pathway/P53 Signaling Pathway Regulation Pathway/Myc Activ Pathway	NA	predicted
372	32850350	A Greedy Algorithm-Based Stem Cell LncRNA Signature Identifies a Novel Subgroup of Lung Adenocarcinoma Patients With Poor Prognosis	Front Oncol	2020	human	Lung	Lung adenocarcinoma	LUAD	ENSEMBL	RP11-680H20.2	RP11-680H20.2	lncRNA	up-regulation	NA	TTF1,CAVEOLIN1,ASNS,CASPASE7CLEAVEDD198,BAX,CDK1,BIM,DUSP4,X4EBP1_pT37T46	TTF1,CAVEOLIN1,ASNS,CASPASE7CLEAVEDD198,BAX,CDK1,BIM,DUSP4,X4EBP1_pT37T46	NA	NA	NA	Prognosis value/High proliferative activity/Regulation of cell cycle/Cell proliferation/DNA replication/DNA repair,	High proliferative activity:Most of the proteins overexpressed in uLUAD were highly active in various cancer types	GO,GSEA,KM analysis	CD8_Tcell	Plk1 Pathway/Aurora B Pathway/Fanconi Pathway/P53 Signaling Pathway Regulation Pathway/Myc Activ Pathway	NA	predicted
373	32850350	A Greedy Algorithm-Based Stem Cell LncRNA Signature Identifies a Novel Subgroup of Lung Adenocarcinoma Patients With Poor Prognosis	Front Oncol	2020	human	Lung	Lung adenocarcinoma	LUAD	ENSEMBL	RP11-680H20.2	RP11-680H20.2	lncRNA	up-regulation	NA	TTF1,CAVEOLIN1,ASNS,CASPASE7CLEAVEDD198,BAX,CDK1,BIM,DUSP4,X4EBP1_pT37T46	TTF1,CAVEOLIN1,ASNS,CASPASE7CLEAVEDD198,BAX,CDK1,BIM,DUSP4,X4EBP1_pT37T46	NA	NA	NA	Prognosis value/High proliferative activity/Regulation of cell cycle/Cell proliferation/DNA replication/DNA repair,	High proliferative activity:Most of the proteins overexpressed in uLUAD were highly active in various cancer types	GO,GSEA,KM analysis	CD4_Tcell	Plk1 Pathway/Aurora B Pathway/Fanconi Pathway/P53 Signaling Pathway Regulation Pathway/Myc Activ Pathway	NA	predicted
374	32850350	A Greedy Algorithm-Based Stem Cell LncRNA Signature Identifies a Novel Subgroup of Lung Adenocarcinoma Patients With Poor Prognosis	Front Oncol	2020	human	Lung	Lung adenocarcinoma	LUAD	ENSEMBL	RP11-661A12.9	RP11-661A12.9	lncRNA	up-regulation	NA	TTF1,CAVEOLIN1,ASNS,CASPASE7CLEAVEDD198,BAX,CDK1,BIM,DUSP4,X4EBP1_pT37T46	TTF1,CAVEOLIN1,ASNS,CASPASE7CLEAVEDD198,BAX,CDK1,BIM,DUSP4,X4EBP1_pT37T46	NA	NA	NA	Prognosis value/High proliferative activity/Regulation of cell cycle/Cell proliferation/DNA replication/DNA repair,	High proliferative activity:Most of the proteins overexpressed in uLUAD were highly active in various cancer types	GO,GSEA,KM analysis	CD8_Tcell	Plk1 Pathway/Aurora B Pathway/Fanconi Pathway/P53 Signaling Pathway Regulation Pathway/Myc Activ Pathway	NA	predicted
375	32850350	A Greedy Algorithm-Based Stem Cell LncRNA Signature Identifies a Novel Subgroup of Lung Adenocarcinoma Patients With Poor Prognosis	Front Oncol	2020	human	Lung	Lung adenocarcinoma	LUAD	ENSEMBL	RP11-661A12.9	RP11-661A12.9	lncRNA	up-regulation	NA	TTF1,CAVEOLIN1,ASNS,CASPASE7CLEAVEDD198,BAX,CDK1,BIM,DUSP4,X4EBP1_pT37T46	TTF1,CAVEOLIN1,ASNS,CASPASE7CLEAVEDD198,BAX,CDK1,BIM,DUSP4,X4EBP1_pT37T46	NA	NA	NA	Prognosis value/High proliferative activity/Regulation of cell cycle/Cell proliferation/DNA replication/DNA repair,	High proliferative activity:Most of the proteins overexpressed in uLUAD were highly active in various cancer types	GO,GSEA,KM analysis	CD4_Tcell	Plk1 Pathway/Aurora B Pathway/Fanconi Pathway/P53 Signaling Pathway Regulation Pathway/Myc Activ Pathway	NA	predicted
376	32850350	A Greedy Algorithm-Based Stem Cell LncRNA Signature Identifies a Novel Subgroup of Lung Adenocarcinoma Patients With Poor Prognosis	Front Oncol	2020	human	Lung	Lung adenocarcinoma	LUAD	ENSEMBL	RP11-650L12.2	RP11-650L12.2	lncRNA	up-regulation	NA	TTF1,CAVEOLIN1,ASNS,CASPASE7CLEAVEDD198,BAX,CDK1,BIM,DUSP4,X4EBP1_pT37T46	TTF1,CAVEOLIN1,ASNS,CASPASE7CLEAVEDD198,BAX,CDK1,BIM,DUSP4,X4EBP1_pT37T46	NA	NA	NA	Prognosis value/High proliferative activity/Regulation of cell cycle/Cell proliferation/DNA replication/DNA repair,	High proliferative activity:Most of the proteins overexpressed in uLUAD were highly active in various cancer types	GO,GSEA,KM analysis	CD8_Tcell	Plk1 Pathway/Aurora B Pathway/Fanconi Pathway/P53 Signaling Pathway Regulation Pathway/Myc Activ Pathway	NA	predicted
377	32850350	A Greedy Algorithm-Based Stem Cell LncRNA Signature Identifies a Novel Subgroup of Lung Adenocarcinoma Patients With Poor Prognosis	Front Oncol	2020	human	Lung	Lung adenocarcinoma	LUAD	ENSEMBL	RP11-650L12.2	RP11-650L12.2	lncRNA	up-regulation	NA	TTF1,CAVEOLIN1,ASNS,CASPASE7CLEAVEDD198,BAX,CDK1,BIM,DUSP4,X4EBP1_pT37T46	TTF1,CAVEOLIN1,ASNS,CASPASE7CLEAVEDD198,BAX,CDK1,BIM,DUSP4,X4EBP1_pT37T46	NA	NA	NA	Prognosis value/High proliferative activity/Regulation of cell cycle/Cell proliferation/DNA replication/DNA repair,	High proliferative activity:Most of the proteins overexpressed in uLUAD were highly active in various cancer types	GO,GSEA,KM analysis	CD4_Tcell	Plk1 Pathway/Aurora B Pathway/Fanconi Pathway/P53 Signaling Pathway Regulation Pathway/Myc Activ Pathway	NA	predicted
378	32850350	A Greedy Algorithm-Based Stem Cell LncRNA Signature Identifies a Novel Subgroup of Lung Adenocarcinoma Patients With Poor Prognosis	Front Oncol	2020	human	Lung	Lung adenocarcinoma	LUAD	ENSEMBL	RP11-626P14.2	RP11-626P14.2	lncRNA	up-regulation	NA	TTF1,CAVEOLIN1,ASNS,CASPASE7CLEAVEDD198,BAX,CDK1,BIM,DUSP4,X4EBP1_pT37T46	TTF1,CAVEOLIN1,ASNS,CASPASE7CLEAVEDD198,BAX,CDK1,BIM,DUSP4,X4EBP1_pT37T46	NA	NA	NA	Prognosis value/High proliferative activity/Regulation of cell cycle/Cell proliferation/DNA replication/DNA repair,	High proliferative activity:Most of the proteins overexpressed in uLUAD were highly active in various cancer types	GO,GSEA,KM analysis	CD8_Tcell	Plk1 Pathway/Aurora B Pathway/Fanconi Pathway/P53 Signaling Pathway Regulation Pathway/Myc Activ Pathway	NA	predicted
379	32850350	A Greedy Algorithm-Based Stem Cell LncRNA Signature Identifies a Novel Subgroup of Lung Adenocarcinoma Patients With Poor Prognosis	Front Oncol	2020	human	Lung	Lung adenocarcinoma	LUAD	ENSEMBL	RP11-626P14.2	RP11-626P14.2	lncRNA	up-regulation	NA	TTF1,CAVEOLIN1,ASNS,CASPASE7CLEAVEDD198,BAX,CDK1,BIM,DUSP4,X4EBP1_pT37T46	TTF1,CAVEOLIN1,ASNS,CASPASE7CLEAVEDD198,BAX,CDK1,BIM,DUSP4,X4EBP1_pT37T46	NA	NA	NA	Prognosis value/High proliferative activity/Regulation of cell cycle/Cell proliferation/DNA replication/DNA repair,	High proliferative activity:Most of the proteins overexpressed in uLUAD were highly active in various cancer types	GO,GSEA,KM analysis	CD4_Tcell	Plk1 Pathway/Aurora B Pathway/Fanconi Pathway/P53 Signaling Pathway Regulation Pathway/Myc Activ Pathway	NA	predicted
380	32850350	A Greedy Algorithm-Based Stem Cell LncRNA Signature Identifies a Novel Subgroup of Lung Adenocarcinoma Patients With Poor Prognosis	Front Oncol	2020	human	Lung	Lung adenocarcinoma	LUAD	ENSEMBL	RP11-586D19.1	RP11-586D19.1	lncRNA	up-regulation	NA	TTF1,CAVEOLIN1,ASNS,CASPASE7CLEAVEDD198,BAX,CDK1,BIM,DUSP4,X4EBP1_pT37T46	TTF1,CAVEOLIN1,ASNS,CASPASE7CLEAVEDD198,BAX,CDK1,BIM,DUSP4,X4EBP1_pT37T46	NA	NA	NA	Prognosis value/High proliferative activity/Regulation of cell cycle/Cell proliferation/DNA replication/DNA repair,	High proliferative activity:Most of the proteins overexpressed in uLUAD were highly active in various cancer types	GO,GSEA,KM analysis	CD8_Tcell	Plk1 Pathway/Aurora B Pathway/Fanconi Pathway/P53 Signaling Pathway Regulation Pathway/Myc Activ Pathway	NA	predicted
381	32850350	A Greedy Algorithm-Based Stem Cell LncRNA Signature Identifies a Novel Subgroup of Lung Adenocarcinoma Patients With Poor Prognosis	Front Oncol	2020	human	Lung	Lung adenocarcinoma	LUAD	ENSEMBL	RP11-586D19.1	RP11-586D19.1	lncRNA	up-regulation	NA	TTF1,CAVEOLIN1,ASNS,CASPASE7CLEAVEDD198,BAX,CDK1,BIM,DUSP4,X4EBP1_pT37T46	TTF1,CAVEOLIN1,ASNS,CASPASE7CLEAVEDD198,BAX,CDK1,BIM,DUSP4,X4EBP1_pT37T46	NA	NA	NA	Prognosis value/High proliferative activity/Regulation of cell cycle/Cell proliferation/DNA replication/DNA repair,	High proliferative activity:Most of the proteins overexpressed in uLUAD were highly active in various cancer types	GO,GSEA,KM analysis	CD4_Tcell	Plk1 Pathway/Aurora B Pathway/Fanconi Pathway/P53 Signaling Pathway Regulation Pathway/Myc Activ Pathway	NA	predicted
382	32850350	A Greedy Algorithm-Based Stem Cell LncRNA Signature Identifies a Novel Subgroup of Lung Adenocarcinoma Patients With Poor Prognosis	Front Oncol	2020	human	Lung	Lung adenocarcinoma	LUAD	ENSEMBL	RP11-57A19.2	RP11-57A19.2	lncRNA	up-regulation	NA	TTF1,CAVEOLIN1,ASNS,CASPASE7CLEAVEDD198,BAX,CDK1,BIM,DUSP4,X4EBP1_pT37T46	TTF1,CAVEOLIN1,ASNS,CASPASE7CLEAVEDD198,BAX,CDK1,BIM,DUSP4,X4EBP1_pT37T46	NA	NA	NA	Prognosis value/High proliferative activity/Regulation of cell cycle/Cell proliferation/DNA replication/DNA repair,	High proliferative activity:Most of the proteins overexpressed in uLUAD were highly active in various cancer types	GO,GSEA,KM analysis	CD8_Tcell	Plk1 Pathway/Aurora B Pathway/Fanconi Pathway/P53 Signaling Pathway Regulation Pathway/Myc Activ Pathway	NA	predicted
383	32850350	A Greedy Algorithm-Based Stem Cell LncRNA Signature Identifies a Novel Subgroup of Lung Adenocarcinoma Patients With Poor Prognosis	Front Oncol	2020	human	Lung	Lung adenocarcinoma	LUAD	ENSEMBL	RP11-57A19.2	RP11-57A19.2	lncRNA	up-regulation	NA	TTF1,CAVEOLIN1,ASNS,CASPASE7CLEAVEDD198,BAX,CDK1,BIM,DUSP4,X4EBP1_pT37T46	TTF1,CAVEOLIN1,ASNS,CASPASE7CLEAVEDD198,BAX,CDK1,BIM,DUSP4,X4EBP1_pT37T46	NA	NA	NA	Prognosis value/High proliferative activity/Regulation of cell cycle/Cell proliferation/DNA replication/DNA repair,	High proliferative activity:Most of the proteins overexpressed in uLUAD were highly active in various cancer types	GO,GSEA,KM analysis	CD4_Tcell	Plk1 Pathway/Aurora B Pathway/Fanconi Pathway/P53 Signaling Pathway Regulation Pathway/Myc Activ Pathway	NA	predicted
384	32850350	A Greedy Algorithm-Based Stem Cell LncRNA Signature Identifies a Novel Subgroup of Lung Adenocarcinoma Patients With Poor Prognosis	Front Oncol	2020	human	Lung	Lung adenocarcinoma	LUAD	ENSEMBL	RP11-561I11.3	RP11-561I11.3	lncRNA	down-regulation	NA	TTF1,CAVEOLIN1,ASNS,CASPASE7CLEAVEDD198,BAX,CDK1,BIM,DUSP4,X4EBP1_pT37T46	TTF1,CAVEOLIN1,ASNS,CASPASE7CLEAVEDD198,BAX,CDK1,BIM,DUSP4,X4EBP1_pT37T46	NA	NA	NA	Prognosis value/High proliferative activity/Regulation of cell cycle/Cell proliferation/DNA replication/DNA repair,	High proliferative activity:Most of the proteins overexpressed in uLUAD were highly active in various cancer types	GO,GSEA,KM analysis	CD8_Tcell	Plk1 Pathway/Aurora B Pathway/Fanconi Pathway/P53 Signaling Pathway Regulation Pathway/Myc Activ Pathway	NA	predicted
385	32850350	A Greedy Algorithm-Based Stem Cell LncRNA Signature Identifies a Novel Subgroup of Lung Adenocarcinoma Patients With Poor Prognosis	Front Oncol	2020	human	Lung	Lung adenocarcinoma	LUAD	ENSEMBL	RP11-561I11.3	RP11-561I11.3	lncRNA	down-regulation	NA	TTF1,CAVEOLIN1,ASNS,CASPASE7CLEAVEDD198,BAX,CDK1,BIM,DUSP4,X4EBP1_pT37T46	TTF1,CAVEOLIN1,ASNS,CASPASE7CLEAVEDD198,BAX,CDK1,BIM,DUSP4,X4EBP1_pT37T46	NA	NA	NA	Prognosis value/High proliferative activity/Regulation of cell cycle/Cell proliferation/DNA replication/DNA repair,	High proliferative activity:Most of the proteins overexpressed in uLUAD were highly active in various cancer types	GO,GSEA,KM analysis	CD4_Tcell	Plk1 Pathway/Aurora B Pathway/Fanconi Pathway/P53 Signaling Pathway Regulation Pathway/Myc Activ Pathway	NA	predicted
386	32850350	A Greedy Algorithm-Based Stem Cell LncRNA Signature Identifies a Novel Subgroup of Lung Adenocarcinoma Patients With Poor Prognosis	Front Oncol	2020	human	Lung	Lung adenocarcinoma	LUAD	ENSEMBL	RP11-560J1.2	RP11-560J1.2	lncRNA	up-regulation	NA	TTF1,CAVEOLIN1,ASNS,CASPASE7CLEAVEDD198,BAX,CDK1,BIM,DUSP4,X4EBP1_pT37T46	TTF1,CAVEOLIN1,ASNS,CASPASE7CLEAVEDD198,BAX,CDK1,BIM,DUSP4,X4EBP1_pT37T46	NA	NA	NA	Prognosis value/High proliferative activity/Regulation of cell cycle/Cell proliferation/DNA replication/DNA repair,	High proliferative activity:Most of the proteins overexpressed in uLUAD were highly active in various cancer types	GO,GSEA,KM analysis	CD8_Tcell	Plk1 Pathway/Aurora B Pathway/Fanconi Pathway/P53 Signaling Pathway Regulation Pathway/Myc Activ Pathway	NA	predicted
387	32850350	A Greedy Algorithm-Based Stem Cell LncRNA Signature Identifies a Novel Subgroup of Lung Adenocarcinoma Patients With Poor Prognosis	Front Oncol	2020	human	Lung	Lung adenocarcinoma	LUAD	ENSEMBL	RP11-560J1.2	RP11-560J1.2	lncRNA	up-regulation	NA	TTF1,CAVEOLIN1,ASNS,CASPASE7CLEAVEDD198,BAX,CDK1,BIM,DUSP4,X4EBP1_pT37T46	TTF1,CAVEOLIN1,ASNS,CASPASE7CLEAVEDD198,BAX,CDK1,BIM,DUSP4,X4EBP1_pT37T46	NA	NA	NA	Prognosis value/High proliferative activity/Regulation of cell cycle/Cell proliferation/DNA replication/DNA repair,	High proliferative activity:Most of the proteins overexpressed in uLUAD were highly active in various cancer types	GO,GSEA,KM analysis	CD4_Tcell	Plk1 Pathway/Aurora B Pathway/Fanconi Pathway/P53 Signaling Pathway Regulation Pathway/Myc Activ Pathway	NA	predicted
388	32850350	A Greedy Algorithm-Based Stem Cell LncRNA Signature Identifies a Novel Subgroup of Lung Adenocarcinoma Patients With Poor Prognosis	Front Oncol	2020	human	Lung	Lung adenocarcinoma	LUAD	ENSEMBL	RP11-55K13.1	RP11-55K13.1	lncRNA	up-regulation	NA	TTF1,CAVEOLIN1,ASNS,CASPASE7CLEAVEDD198,BAX,CDK1,BIM,DUSP4,X4EBP1_pT37T46	TTF1,CAVEOLIN1,ASNS,CASPASE7CLEAVEDD198,BAX,CDK1,BIM,DUSP4,X4EBP1_pT37T46	NA	NA	NA	Prognosis value/High proliferative activity/Regulation of cell cycle/Cell proliferation/DNA replication/DNA repair,	High proliferative activity:Most of the proteins overexpressed in uLUAD were highly active in various cancer types	GO,GSEA,KM analysis	CD8_Tcell	Plk1 Pathway/Aurora B Pathway/Fanconi Pathway/P53 Signaling Pathway Regulation Pathway/Myc Activ Pathway	NA	predicted
389	32850350	A Greedy Algorithm-Based Stem Cell LncRNA Signature Identifies a Novel Subgroup of Lung Adenocarcinoma Patients With Poor Prognosis	Front Oncol	2020	human	Lung	Lung adenocarcinoma	LUAD	ENSEMBL	RP11-55K13.1	RP11-55K13.1	lncRNA	up-regulation	NA	TTF1,CAVEOLIN1,ASNS,CASPASE7CLEAVEDD198,BAX,CDK1,BIM,DUSP4,X4EBP1_pT37T46	TTF1,CAVEOLIN1,ASNS,CASPASE7CLEAVEDD198,BAX,CDK1,BIM,DUSP4,X4EBP1_pT37T46	NA	NA	NA	Prognosis value/High proliferative activity/Regulation of cell cycle/Cell proliferation/DNA replication/DNA repair,	High proliferative activity:Most of the proteins overexpressed in uLUAD were highly active in various cancer types	GO,GSEA,KM analysis	CD4_Tcell	Plk1 Pathway/Aurora B Pathway/Fanconi Pathway/P53 Signaling Pathway Regulation Pathway/Myc Activ Pathway	NA	predicted
390	32850350	A Greedy Algorithm-Based Stem Cell LncRNA Signature Identifies a Novel Subgroup of Lung Adenocarcinoma Patients With Poor Prognosis	Front Oncol	2020	human	Lung	Lung adenocarcinoma	LUAD	ENSEMBL	RP11-54O7.18	RP11-54O7.18	lncRNA	up-regulation	NA	TTF1,CAVEOLIN1,ASNS,CASPASE7CLEAVEDD198,BAX,CDK1,BIM,DUSP4,X4EBP1_pT37T46	TTF1,CAVEOLIN1,ASNS,CASPASE7CLEAVEDD198,BAX,CDK1,BIM,DUSP4,X4EBP1_pT37T46	NA	NA	NA	Prognosis value/High proliferative activity/Regulation of cell cycle/Cell proliferation/DNA replication/DNA repair,	High proliferative activity:Most of the proteins overexpressed in uLUAD were highly active in various cancer types	GO,GSEA,KM analysis	CD8_Tcell	Plk1 Pathway/Aurora B Pathway/Fanconi Pathway/P53 Signaling Pathway Regulation Pathway/Myc Activ Pathway	NA	predicted
391	32850350	A Greedy Algorithm-Based Stem Cell LncRNA Signature Identifies a Novel Subgroup of Lung Adenocarcinoma Patients With Poor Prognosis	Front Oncol	2020	human	Lung	Lung adenocarcinoma	LUAD	ENSEMBL	RP11-54O7.18	RP11-54O7.18	lncRNA	up-regulation	NA	TTF1,CAVEOLIN1,ASNS,CASPASE7CLEAVEDD198,BAX,CDK1,BIM,DUSP4,X4EBP1_pT37T46	TTF1,CAVEOLIN1,ASNS,CASPASE7CLEAVEDD198,BAX,CDK1,BIM,DUSP4,X4EBP1_pT37T46	NA	NA	NA	Prognosis value/High proliferative activity/Regulation of cell cycle/Cell proliferation/DNA replication/DNA repair,	High proliferative activity:Most of the proteins overexpressed in uLUAD were highly active in various cancer types	GO,GSEA,KM analysis	CD4_Tcell	Plk1 Pathway/Aurora B Pathway/Fanconi Pathway/P53 Signaling Pathway Regulation Pathway/Myc Activ Pathway	NA	predicted
392	32850350	A Greedy Algorithm-Based Stem Cell LncRNA Signature Identifies a Novel Subgroup of Lung Adenocarcinoma Patients With Poor Prognosis	Front Oncol	2020	human	Lung	Lung adenocarcinoma	LUAD	ENSEMBL	RP11-54O7.16	RP11-54O7.16	lncRNA	up-regulation	NA	TTF1,CAVEOLIN1,ASNS,CASPASE7CLEAVEDD198,BAX,CDK1,BIM,DUSP4,X4EBP1_pT37T46	TTF1,CAVEOLIN1,ASNS,CASPASE7CLEAVEDD198,BAX,CDK1,BIM,DUSP4,X4EBP1_pT37T46	NA	NA	NA	Prognosis value/High proliferative activity/Regulation of cell cycle/Cell proliferation/DNA replication/DNA repair,	High proliferative activity:Most of the proteins overexpressed in uLUAD were highly active in various cancer types	GO,GSEA,KM analysis	CD8_Tcell	Plk1 Pathway/Aurora B Pathway/Fanconi Pathway/P53 Signaling Pathway Regulation Pathway/Myc Activ Pathway	NA	predicted
393	32850350	A Greedy Algorithm-Based Stem Cell LncRNA Signature Identifies a Novel Subgroup of Lung Adenocarcinoma Patients With Poor Prognosis	Front Oncol	2020	human	Lung	Lung adenocarcinoma	LUAD	ENSEMBL	RP11-54O7.16	RP11-54O7.16	lncRNA	up-regulation	NA	TTF1,CAVEOLIN1,ASNS,CASPASE7CLEAVEDD198,BAX,CDK1,BIM,DUSP4,X4EBP1_pT37T46	TTF1,CAVEOLIN1,ASNS,CASPASE7CLEAVEDD198,BAX,CDK1,BIM,DUSP4,X4EBP1_pT37T46	NA	NA	NA	Prognosis value/High proliferative activity/Regulation of cell cycle/Cell proliferation/DNA replication/DNA repair,	High proliferative activity:Most of the proteins overexpressed in uLUAD were highly active in various cancer types	GO,GSEA,KM analysis	CD4_Tcell	Plk1 Pathway/Aurora B Pathway/Fanconi Pathway/P53 Signaling Pathway Regulation Pathway/Myc Activ Pathway	NA	predicted
394	32850350	A Greedy Algorithm-Based Stem Cell LncRNA Signature Identifies a Novel Subgroup of Lung Adenocarcinoma Patients With Poor Prognosis	Front Oncol	2020	human	Lung	Lung adenocarcinoma	LUAD	ENSEMBL	RP11-54O7.1	RP11-54O7.1	lncRNA	up-regulation	NA	TTF1,CAVEOLIN1,ASNS,CASPASE7CLEAVEDD198,BAX,CDK1,BIM,DUSP4,X4EBP1_pT37T46	TTF1,CAVEOLIN1,ASNS,CASPASE7CLEAVEDD198,BAX,CDK1,BIM,DUSP4,X4EBP1_pT37T46	NA	NA	NA	Prognosis value/High proliferative activity/Regulation of cell cycle/Cell proliferation/DNA replication/DNA repair,	High proliferative activity:Most of the proteins overexpressed in uLUAD were highly active in various cancer types	GO,GSEA,KM analysis	CD8_Tcell	Plk1 Pathway/Aurora B Pathway/Fanconi Pathway/P53 Signaling Pathway Regulation Pathway/Myc Activ Pathway	NA	predicted
395	32850350	A Greedy Algorithm-Based Stem Cell LncRNA Signature Identifies a Novel Subgroup of Lung Adenocarcinoma Patients With Poor Prognosis	Front Oncol	2020	human	Lung	Lung adenocarcinoma	LUAD	ENSEMBL	RP11-54O7.1	RP11-54O7.1	lncRNA	up-regulation	NA	TTF1,CAVEOLIN1,ASNS,CASPASE7CLEAVEDD198,BAX,CDK1,BIM,DUSP4,X4EBP1_pT37T46	TTF1,CAVEOLIN1,ASNS,CASPASE7CLEAVEDD198,BAX,CDK1,BIM,DUSP4,X4EBP1_pT37T46	NA	NA	NA	Prognosis value/High proliferative activity/Regulation of cell cycle/Cell proliferation/DNA replication/DNA repair,	High proliferative activity:Most of the proteins overexpressed in uLUAD were highly active in various cancer types	GO,GSEA,KM analysis	CD4_Tcell	Plk1 Pathway/Aurora B Pathway/Fanconi Pathway/P53 Signaling Pathway Regulation Pathway/Myc Activ Pathway	NA	predicted
396	32850350	A Greedy Algorithm-Based Stem Cell LncRNA Signature Identifies a Novel Subgroup of Lung Adenocarcinoma Patients With Poor Prognosis	Front Oncol	2020	human	Lung	Lung adenocarcinoma	LUAD	ENSEMBL	RP11-527D7.1	RP11-527D7.1	lncRNA	up-regulation	NA	TTF1,CAVEOLIN1,ASNS,CASPASE7CLEAVEDD198,BAX,CDK1,BIM,DUSP4,X4EBP1_pT37T46	TTF1,CAVEOLIN1,ASNS,CASPASE7CLEAVEDD198,BAX,CDK1,BIM,DUSP4,X4EBP1_pT37T46	NA	NA	NA	Prognosis value/High proliferative activity/Regulation of cell cycle/Cell proliferation/DNA replication/DNA repair,	High proliferative activity:Most of the proteins overexpressed in uLUAD were highly active in various cancer types	GO,GSEA,KM analysis	CD8_Tcell	Plk1 Pathway/Aurora B Pathway/Fanconi Pathway/P53 Signaling Pathway Regulation Pathway/Myc Activ Pathway	NA	predicted
397	32850350	A Greedy Algorithm-Based Stem Cell LncRNA Signature Identifies a Novel Subgroup of Lung Adenocarcinoma Patients With Poor Prognosis	Front Oncol	2020	human	Lung	Lung adenocarcinoma	LUAD	ENSEMBL	RP11-527D7.1	RP11-527D7.1	lncRNA	up-regulation	NA	TTF1,CAVEOLIN1,ASNS,CASPASE7CLEAVEDD198,BAX,CDK1,BIM,DUSP4,X4EBP1_pT37T46	TTF1,CAVEOLIN1,ASNS,CASPASE7CLEAVEDD198,BAX,CDK1,BIM,DUSP4,X4EBP1_pT37T46	NA	NA	NA	Prognosis value/High proliferative activity/Regulation of cell cycle/Cell proliferation/DNA replication/DNA repair,	High proliferative activity:Most of the proteins overexpressed in uLUAD were highly active in various cancer types	GO,GSEA,KM analysis	CD4_Tcell	Plk1 Pathway/Aurora B Pathway/Fanconi Pathway/P53 Signaling Pathway Regulation Pathway/Myc Activ Pathway	NA	predicted
398	32850350	A Greedy Algorithm-Based Stem Cell LncRNA Signature Identifies a Novel Subgroup of Lung Adenocarcinoma Patients With Poor Prognosis	Front Oncol	2020	human	Lung	Lung adenocarcinoma	LUAD	ENSEMBL	RP11-525G13.2	RP11-525G13.2	lncRNA	up-regulation	NA	TTF1,CAVEOLIN1,ASNS,CASPASE7CLEAVEDD198,BAX,CDK1,BIM,DUSP4,X4EBP1_pT37T46	TTF1,CAVEOLIN1,ASNS,CASPASE7CLEAVEDD198,BAX,CDK1,BIM,DUSP4,X4EBP1_pT37T46	NA	NA	NA	Prognosis value/High proliferative activity/Regulation of cell cycle/Cell proliferation/DNA replication/DNA repair,	High proliferative activity:Most of the proteins overexpressed in uLUAD were highly active in various cancer types	GO,GSEA,KM analysis	CD8_Tcell	Plk1 Pathway/Aurora B Pathway/Fanconi Pathway/P53 Signaling Pathway Regulation Pathway/Myc Activ Pathway	NA	predicted
399	32850350	A Greedy Algorithm-Based Stem Cell LncRNA Signature Identifies a Novel Subgroup of Lung Adenocarcinoma Patients With Poor Prognosis	Front Oncol	2020	human	Lung	Lung adenocarcinoma	LUAD	ENSEMBL	RP11-525G13.2	RP11-525G13.2	lncRNA	up-regulation	NA	TTF1,CAVEOLIN1,ASNS,CASPASE7CLEAVEDD198,BAX,CDK1,BIM,DUSP4,X4EBP1_pT37T46	TTF1,CAVEOLIN1,ASNS,CASPASE7CLEAVEDD198,BAX,CDK1,BIM,DUSP4,X4EBP1_pT37T46	NA	NA	NA	Prognosis value/High proliferative activity/Regulation of cell cycle/Cell proliferation/DNA replication/DNA repair,	High proliferative activity:Most of the proteins overexpressed in uLUAD were highly active in various cancer types	GO,GSEA,KM analysis	CD4_Tcell	Plk1 Pathway/Aurora B Pathway/Fanconi Pathway/P53 Signaling Pathway Regulation Pathway/Myc Activ Pathway	NA	predicted
400	32850350	A Greedy Algorithm-Based Stem Cell LncRNA Signature Identifies a Novel Subgroup of Lung Adenocarcinoma Patients With Poor Prognosis	Front Oncol	2020	human	Lung	Lung adenocarcinoma	LUAD	ENSEMBL	RP11-514D23.2	RP11-514D23.2	lncRNA	down-regulation	NA	TTF1,CAVEOLIN1,ASNS,CASPASE7CLEAVEDD198,BAX,CDK1,BIM,DUSP4,X4EBP1_pT37T46	TTF1,CAVEOLIN1,ASNS,CASPASE7CLEAVEDD198,BAX,CDK1,BIM,DUSP4,X4EBP1_pT37T46	NA	NA	NA	Prognosis value/High proliferative activity/Regulation of cell cycle/Cell proliferation/DNA replication/DNA repair,	High proliferative activity:Most of the proteins overexpressed in uLUAD were highly active in various cancer types	GO,GSEA,KM analysis	CD8_Tcell	Plk1 Pathway/Aurora B Pathway/Fanconi Pathway/P53 Signaling Pathway Regulation Pathway/Myc Activ Pathway	NA	predicted
401	32850350	A Greedy Algorithm-Based Stem Cell LncRNA Signature Identifies a Novel Subgroup of Lung Adenocarcinoma Patients With Poor Prognosis	Front Oncol	2020	human	Lung	Lung adenocarcinoma	LUAD	ENSEMBL	RP11-514D23.2	RP11-514D23.2	lncRNA	down-regulation	NA	TTF1,CAVEOLIN1,ASNS,CASPASE7CLEAVEDD198,BAX,CDK1,BIM,DUSP4,X4EBP1_pT37T46	TTF1,CAVEOLIN1,ASNS,CASPASE7CLEAVEDD198,BAX,CDK1,BIM,DUSP4,X4EBP1_pT37T46	NA	NA	NA	Prognosis value/High proliferative activity/Regulation of cell cycle/Cell proliferation/DNA replication/DNA repair,	High proliferative activity:Most of the proteins overexpressed in uLUAD were highly active in various cancer types	GO,GSEA,KM analysis	CD4_Tcell	Plk1 Pathway/Aurora B Pathway/Fanconi Pathway/P53 Signaling Pathway Regulation Pathway/Myc Activ Pathway	NA	predicted
402	32850350	A Greedy Algorithm-Based Stem Cell LncRNA Signature Identifies a Novel Subgroup of Lung Adenocarcinoma Patients With Poor Prognosis	Front Oncol	2020	human	Lung	Lung adenocarcinoma	LUAD	ENSEMBL	RP11-496D24.2	RP11-496D24.2	lncRNA	up-regulation	NA	TTF1,CAVEOLIN1,ASNS,CASPASE7CLEAVEDD198,BAX,CDK1,BIM,DUSP4,X4EBP1_pT37T46	TTF1,CAVEOLIN1,ASNS,CASPASE7CLEAVEDD198,BAX,CDK1,BIM,DUSP4,X4EBP1_pT37T46	NA	NA	NA	Prognosis value/High proliferative activity/Regulation of cell cycle/Cell proliferation/DNA replication/DNA repair,	High proliferative activity:Most of the proteins overexpressed in uLUAD were highly active in various cancer types	GO,GSEA,KM analysis	CD8_Tcell	Plk1 Pathway/Aurora B Pathway/Fanconi Pathway/P53 Signaling Pathway Regulation Pathway/Myc Activ Pathway	NA	predicted
403	32850350	A Greedy Algorithm-Based Stem Cell LncRNA Signature Identifies a Novel Subgroup of Lung Adenocarcinoma Patients With Poor Prognosis	Front Oncol	2020	human	Lung	Lung adenocarcinoma	LUAD	ENSEMBL	RP11-496D24.2	RP11-496D24.2	lncRNA	up-regulation	NA	TTF1,CAVEOLIN1,ASNS,CASPASE7CLEAVEDD198,BAX,CDK1,BIM,DUSP4,X4EBP1_pT37T46	TTF1,CAVEOLIN1,ASNS,CASPASE7CLEAVEDD198,BAX,CDK1,BIM,DUSP4,X4EBP1_pT37T46	NA	NA	NA	Prognosis value/High proliferative activity/Regulation of cell cycle/Cell proliferation/DNA replication/DNA repair,	High proliferative activity:Most of the proteins overexpressed in uLUAD were highly active in various cancer types	GO,GSEA,KM analysis	CD4_Tcell	Plk1 Pathway/Aurora B Pathway/Fanconi Pathway/P53 Signaling Pathway Regulation Pathway/Myc Activ Pathway	NA	predicted
404	32850350	A Greedy Algorithm-Based Stem Cell LncRNA Signature Identifies a Novel Subgroup of Lung Adenocarcinoma Patients With Poor Prognosis	Front Oncol	2020	human	Lung	Lung adenocarcinoma	LUAD	ENSEMBL	RP11-485G7.6	RP11-485G7.6	lncRNA	up-regulation	NA	TTF1,CAVEOLIN1,ASNS,CASPASE7CLEAVEDD198,BAX,CDK1,BIM,DUSP4,X4EBP1_pT37T46	TTF1,CAVEOLIN1,ASNS,CASPASE7CLEAVEDD198,BAX,CDK1,BIM,DUSP4,X4EBP1_pT37T46	NA	NA	NA	Prognosis value/High proliferative activity/Regulation of cell cycle/Cell proliferation/DNA replication/DNA repair,	High proliferative activity:Most of the proteins overexpressed in uLUAD were highly active in various cancer types	GO,GSEA,KM analysis	CD8_Tcell	Plk1 Pathway/Aurora B Pathway/Fanconi Pathway/P53 Signaling Pathway Regulation Pathway/Myc Activ Pathway	NA	predicted
405	32850350	A Greedy Algorithm-Based Stem Cell LncRNA Signature Identifies a Novel Subgroup of Lung Adenocarcinoma Patients With Poor Prognosis	Front Oncol	2020	human	Lung	Lung adenocarcinoma	LUAD	ENSEMBL	RP11-485G7.6	RP11-485G7.6	lncRNA	up-regulation	NA	TTF1,CAVEOLIN1,ASNS,CASPASE7CLEAVEDD198,BAX,CDK1,BIM,DUSP4,X4EBP1_pT37T46	TTF1,CAVEOLIN1,ASNS,CASPASE7CLEAVEDD198,BAX,CDK1,BIM,DUSP4,X4EBP1_pT37T46	NA	NA	NA	Prognosis value/High proliferative activity/Regulation of cell cycle/Cell proliferation/DNA replication/DNA repair,	High proliferative activity:Most of the proteins overexpressed in uLUAD were highly active in various cancer types	GO,GSEA,KM analysis	CD4_Tcell	Plk1 Pathway/Aurora B Pathway/Fanconi Pathway/P53 Signaling Pathway Regulation Pathway/Myc Activ Pathway	NA	predicted
406	32850350	A Greedy Algorithm-Based Stem Cell LncRNA Signature Identifies a Novel Subgroup of Lung Adenocarcinoma Patients With Poor Prognosis	Front Oncol	2020	human	Lung	Lung adenocarcinoma	LUAD	ENSEMBL	RP11-480I12.7	RP11-480I12.7	lncRNA	up-regulation	NA	TTF1,CAVEOLIN1,ASNS,CASPASE7CLEAVEDD198,BAX,CDK1,BIM,DUSP4,X4EBP1_pT37T46	TTF1,CAVEOLIN1,ASNS,CASPASE7CLEAVEDD198,BAX,CDK1,BIM,DUSP4,X4EBP1_pT37T46	NA	NA	NA	Prognosis value/High proliferative activity/Regulation of cell cycle/Cell proliferation/DNA replication/DNA repair,	High proliferative activity:Most of the proteins overexpressed in uLUAD were highly active in various cancer types	GO,GSEA,KM analysis	CD8_Tcell	Plk1 Pathway/Aurora B Pathway/Fanconi Pathway/P53 Signaling Pathway Regulation Pathway/Myc Activ Pathway	NA	predicted
407	32850350	A Greedy Algorithm-Based Stem Cell LncRNA Signature Identifies a Novel Subgroup of Lung Adenocarcinoma Patients With Poor Prognosis	Front Oncol	2020	human	Lung	Lung adenocarcinoma	LUAD	ENSEMBL	RP11-480I12.7	RP11-480I12.7	lncRNA	up-regulation	NA	TTF1,CAVEOLIN1,ASNS,CASPASE7CLEAVEDD198,BAX,CDK1,BIM,DUSP4,X4EBP1_pT37T46	TTF1,CAVEOLIN1,ASNS,CASPASE7CLEAVEDD198,BAX,CDK1,BIM,DUSP4,X4EBP1_pT37T46	NA	NA	NA	Prognosis value/High proliferative activity/Regulation of cell cycle/Cell proliferation/DNA replication/DNA repair,	High proliferative activity:Most of the proteins overexpressed in uLUAD were highly active in various cancer types	GO,GSEA,KM analysis	CD4_Tcell	Plk1 Pathway/Aurora B Pathway/Fanconi Pathway/P53 Signaling Pathway Regulation Pathway/Myc Activ Pathway	NA	predicted
408	32850350	A Greedy Algorithm-Based Stem Cell LncRNA Signature Identifies a Novel Subgroup of Lung Adenocarcinoma Patients With Poor Prognosis	Front Oncol	2020	human	Lung	Lung adenocarcinoma	LUAD	ENSEMBL	RP11-475O23.2	RP11-475O23.2	lncRNA	down-regulation	NA	TTF1,CAVEOLIN1,ASNS,CASPASE7CLEAVEDD198,BAX,CDK1,BIM,DUSP4,X4EBP1_pT37T46	TTF1,CAVEOLIN1,ASNS,CASPASE7CLEAVEDD198,BAX,CDK1,BIM,DUSP4,X4EBP1_pT37T46	NA	NA	NA	Prognosis value/High proliferative activity/Regulation of cell cycle/Cell proliferation/DNA replication/DNA repair,	High proliferative activity:Most of the proteins overexpressed in uLUAD were highly active in various cancer types	GO,GSEA,KM analysis	CD8_Tcell	Plk1 Pathway/Aurora B Pathway/Fanconi Pathway/P53 Signaling Pathway Regulation Pathway/Myc Activ Pathway	NA	predicted
409	32850350	A Greedy Algorithm-Based Stem Cell LncRNA Signature Identifies a Novel Subgroup of Lung Adenocarcinoma Patients With Poor Prognosis	Front Oncol	2020	human	Lung	Lung adenocarcinoma	LUAD	ENSEMBL	RP11-475O23.2	RP11-475O23.2	lncRNA	down-regulation	NA	TTF1,CAVEOLIN1,ASNS,CASPASE7CLEAVEDD198,BAX,CDK1,BIM,DUSP4,X4EBP1_pT37T46	TTF1,CAVEOLIN1,ASNS,CASPASE7CLEAVEDD198,BAX,CDK1,BIM,DUSP4,X4EBP1_pT37T46	NA	NA	NA	Prognosis value/High proliferative activity/Regulation of cell cycle/Cell proliferation/DNA replication/DNA repair,	High proliferative activity:Most of the proteins overexpressed in uLUAD were highly active in various cancer types	GO,GSEA,KM analysis	CD4_Tcell	Plk1 Pathway/Aurora B Pathway/Fanconi Pathway/P53 Signaling Pathway Regulation Pathway/Myc Activ Pathway	NA	predicted
410	32850350	A Greedy Algorithm-Based Stem Cell LncRNA Signature Identifies a Novel Subgroup of Lung Adenocarcinoma Patients With Poor Prognosis	Front Oncol	2020	human	Lung	Lung adenocarcinoma	LUAD	ENSEMBL	RP11-469A15.2	RP11-469A15.2	lncRNA	up-regulation	NA	TTF1,CAVEOLIN1,ASNS,CASPASE7CLEAVEDD198,BAX,CDK1,BIM,DUSP4,X4EBP1_pT37T46	TTF1,CAVEOLIN1,ASNS,CASPASE7CLEAVEDD198,BAX,CDK1,BIM,DUSP4,X4EBP1_pT37T46	NA	NA	NA	Prognosis value/High proliferative activity/Regulation of cell cycle/Cell proliferation/DNA replication/DNA repair,	High proliferative activity:Most of the proteins overexpressed in uLUAD were highly active in various cancer types	GO,GSEA,KM analysis	CD8_Tcell	Plk1 Pathway/Aurora B Pathway/Fanconi Pathway/P53 Signaling Pathway Regulation Pathway/Myc Activ Pathway	NA	predicted
411	32850350	A Greedy Algorithm-Based Stem Cell LncRNA Signature Identifies a Novel Subgroup of Lung Adenocarcinoma Patients With Poor Prognosis	Front Oncol	2020	human	Lung	Lung adenocarcinoma	LUAD	ENSEMBL	RP11-469A15.2	RP11-469A15.2	lncRNA	up-regulation	NA	TTF1,CAVEOLIN1,ASNS,CASPASE7CLEAVEDD198,BAX,CDK1,BIM,DUSP4,X4EBP1_pT37T46	TTF1,CAVEOLIN1,ASNS,CASPASE7CLEAVEDD198,BAX,CDK1,BIM,DUSP4,X4EBP1_pT37T46	NA	NA	NA	Prognosis value/High proliferative activity/Regulation of cell cycle/Cell proliferation/DNA replication/DNA repair,	High proliferative activity:Most of the proteins overexpressed in uLUAD were highly active in various cancer types	GO,GSEA,KM analysis	CD4_Tcell	Plk1 Pathway/Aurora B Pathway/Fanconi Pathway/P53 Signaling Pathway Regulation Pathway/Myc Activ Pathway	NA	predicted
412	32850350	A Greedy Algorithm-Based Stem Cell LncRNA Signature Identifies a Novel Subgroup of Lung Adenocarcinoma Patients With Poor Prognosis	Front Oncol	2020	human	Lung	Lung adenocarcinoma	LUAD	ENSEMBL	RP11-44B19.1	RP11-44B19.1	lncRNA	down-regulation	NA	TTF1,CAVEOLIN1,ASNS,CASPASE7CLEAVEDD198,BAX,CDK1,BIM,DUSP4,X4EBP1_pT37T46	TTF1,CAVEOLIN1,ASNS,CASPASE7CLEAVEDD198,BAX,CDK1,BIM,DUSP4,X4EBP1_pT37T46	NA	NA	NA	Prognosis value/High proliferative activity/Regulation of cell cycle/Cell proliferation/DNA replication/DNA repair,	High proliferative activity:Most of the proteins overexpressed in uLUAD were highly active in various cancer types	GO,GSEA,KM analysis	CD8_Tcell	Plk1 Pathway/Aurora B Pathway/Fanconi Pathway/P53 Signaling Pathway Regulation Pathway/Myc Activ Pathway	NA	predicted
413	32850350	A Greedy Algorithm-Based Stem Cell LncRNA Signature Identifies a Novel Subgroup of Lung Adenocarcinoma Patients With Poor Prognosis	Front Oncol	2020	human	Lung	Lung adenocarcinoma	LUAD	ENSEMBL	RP11-44B19.1	RP11-44B19.1	lncRNA	down-regulation	NA	TTF1,CAVEOLIN1,ASNS,CASPASE7CLEAVEDD198,BAX,CDK1,BIM,DUSP4,X4EBP1_pT37T46	TTF1,CAVEOLIN1,ASNS,CASPASE7CLEAVEDD198,BAX,CDK1,BIM,DUSP4,X4EBP1_pT37T46	NA	NA	NA	Prognosis value/High proliferative activity/Regulation of cell cycle/Cell proliferation/DNA replication/DNA repair,	High proliferative activity:Most of the proteins overexpressed in uLUAD were highly active in various cancer types	GO,GSEA,KM analysis	CD4_Tcell	Plk1 Pathway/Aurora B Pathway/Fanconi Pathway/P53 Signaling Pathway Regulation Pathway/Myc Activ Pathway	NA	predicted
414	32850350	A Greedy Algorithm-Based Stem Cell LncRNA Signature Identifies a Novel Subgroup of Lung Adenocarcinoma Patients With Poor Prognosis	Front Oncol	2020	human	Lung	Lung adenocarcinoma	LUAD	ENSEMBL	RP11-445O3.3	RP11-445O3.3	lncRNA	up-regulation	NA	TTF1,CAVEOLIN1,ASNS,CASPASE7CLEAVEDD198,BAX,CDK1,BIM,DUSP4,X4EBP1_pT37T46	TTF1,CAVEOLIN1,ASNS,CASPASE7CLEAVEDD198,BAX,CDK1,BIM,DUSP4,X4EBP1_pT37T46	NA	NA	NA	Prognosis value/High proliferative activity/Regulation of cell cycle/Cell proliferation/DNA replication/DNA repair,	High proliferative activity:Most of the proteins overexpressed in uLUAD were highly active in various cancer types	GO,GSEA,KM analysis	CD8_Tcell	Plk1 Pathway/Aurora B Pathway/Fanconi Pathway/P53 Signaling Pathway Regulation Pathway/Myc Activ Pathway	NA	predicted
415	32850350	A Greedy Algorithm-Based Stem Cell LncRNA Signature Identifies a Novel Subgroup of Lung Adenocarcinoma Patients With Poor Prognosis	Front Oncol	2020	human	Lung	Lung adenocarcinoma	LUAD	ENSEMBL	RP11-445O3.3	RP11-445O3.3	lncRNA	up-regulation	NA	TTF1,CAVEOLIN1,ASNS,CASPASE7CLEAVEDD198,BAX,CDK1,BIM,DUSP4,X4EBP1_pT37T46	TTF1,CAVEOLIN1,ASNS,CASPASE7CLEAVEDD198,BAX,CDK1,BIM,DUSP4,X4EBP1_pT37T46	NA	NA	NA	Prognosis value/High proliferative activity/Regulation of cell cycle/Cell proliferation/DNA replication/DNA repair,	High proliferative activity:Most of the proteins overexpressed in uLUAD were highly active in various cancer types	GO,GSEA,KM analysis	CD4_Tcell	Plk1 Pathway/Aurora B Pathway/Fanconi Pathway/P53 Signaling Pathway Regulation Pathway/Myc Activ Pathway	NA	predicted
416	32850350	A Greedy Algorithm-Based Stem Cell LncRNA Signature Identifies a Novel Subgroup of Lung Adenocarcinoma Patients With Poor Prognosis	Front Oncol	2020	human	Lung	Lung adenocarcinoma	LUAD	ENSEMBL	RP11-429J17.5	RP11-429J17.5	lncRNA	up-regulation	NA	TTF1,CAVEOLIN1,ASNS,CASPASE7CLEAVEDD198,BAX,CDK1,BIM,DUSP4,X4EBP1_pT37T46	TTF1,CAVEOLIN1,ASNS,CASPASE7CLEAVEDD198,BAX,CDK1,BIM,DUSP4,X4EBP1_pT37T46	NA	NA	NA	Prognosis value/High proliferative activity/Regulation of cell cycle/Cell proliferation/DNA replication/DNA repair,	High proliferative activity:Most of the proteins overexpressed in uLUAD were highly active in various cancer types	GO,GSEA,KM analysis	CD8_Tcell	Plk1 Pathway/Aurora B Pathway/Fanconi Pathway/P53 Signaling Pathway Regulation Pathway/Myc Activ Pathway	NA	predicted
417	32850350	A Greedy Algorithm-Based Stem Cell LncRNA Signature Identifies a Novel Subgroup of Lung Adenocarcinoma Patients With Poor Prognosis	Front Oncol	2020	human	Lung	Lung adenocarcinoma	LUAD	ENSEMBL	RP11-429J17.5	RP11-429J17.5	lncRNA	up-regulation	NA	TTF1,CAVEOLIN1,ASNS,CASPASE7CLEAVEDD198,BAX,CDK1,BIM,DUSP4,X4EBP1_pT37T46	TTF1,CAVEOLIN1,ASNS,CASPASE7CLEAVEDD198,BAX,CDK1,BIM,DUSP4,X4EBP1_pT37T46	NA	NA	NA	Prognosis value/High proliferative activity/Regulation of cell cycle/Cell proliferation/DNA replication/DNA repair,	High proliferative activity:Most of the proteins overexpressed in uLUAD were highly active in various cancer types	GO,GSEA,KM analysis	CD4_Tcell	Plk1 Pathway/Aurora B Pathway/Fanconi Pathway/P53 Signaling Pathway Regulation Pathway/Myc Activ Pathway	NA	predicted
418	32850350	A Greedy Algorithm-Based Stem Cell LncRNA Signature Identifies a Novel Subgroup of Lung Adenocarcinoma Patients With Poor Prognosis	Front Oncol	2020	human	Lung	Lung adenocarcinoma	LUAD	ENSEMBL	RP11-408B11.2	RP11-408B11.2	lncRNA	up-regulation	NA	TTF1,CAVEOLIN1,ASNS,CASPASE7CLEAVEDD198,BAX,CDK1,BIM,DUSP4,X4EBP1_pT37T46	TTF1,CAVEOLIN1,ASNS,CASPASE7CLEAVEDD198,BAX,CDK1,BIM,DUSP4,X4EBP1_pT37T46	NA	NA	NA	Prognosis value/High proliferative activity/Regulation of cell cycle/Cell proliferation/DNA replication/DNA repair,	High proliferative activity:Most of the proteins overexpressed in uLUAD were highly active in various cancer types	GO,GSEA,KM analysis	CD8_Tcell	Plk1 Pathway/Aurora B Pathway/Fanconi Pathway/P53 Signaling Pathway Regulation Pathway/Myc Activ Pathway	NA	predicted
419	32850350	A Greedy Algorithm-Based Stem Cell LncRNA Signature Identifies a Novel Subgroup of Lung Adenocarcinoma Patients With Poor Prognosis	Front Oncol	2020	human	Lung	Lung adenocarcinoma	LUAD	ENSEMBL	RP11-408B11.2	RP11-408B11.2	lncRNA	up-regulation	NA	TTF1,CAVEOLIN1,ASNS,CASPASE7CLEAVEDD198,BAX,CDK1,BIM,DUSP4,X4EBP1_pT37T46	TTF1,CAVEOLIN1,ASNS,CASPASE7CLEAVEDD198,BAX,CDK1,BIM,DUSP4,X4EBP1_pT37T46	NA	NA	NA	Prognosis value/High proliferative activity/Regulation of cell cycle/Cell proliferation/DNA replication/DNA repair,	High proliferative activity:Most of the proteins overexpressed in uLUAD were highly active in various cancer types	GO,GSEA,KM analysis	CD4_Tcell	Plk1 Pathway/Aurora B Pathway/Fanconi Pathway/P53 Signaling Pathway Regulation Pathway/Myc Activ Pathway	NA	predicted
420	32850350	A Greedy Algorithm-Based Stem Cell LncRNA Signature Identifies a Novel Subgroup of Lung Adenocarcinoma Patients With Poor Prognosis	Front Oncol	2020	human	Lung	Lung adenocarcinoma	LUAD	ENSEMBL	RP11-397A16.1	RP11-397A16.1	lncRNA	up-regulation	NA	TTF1,CAVEOLIN1,ASNS,CASPASE7CLEAVEDD198,BAX,CDK1,BIM,DUSP4,X4EBP1_pT37T46	TTF1,CAVEOLIN1,ASNS,CASPASE7CLEAVEDD198,BAX,CDK1,BIM,DUSP4,X4EBP1_pT37T46	NA	NA	NA	Prognosis value/High proliferative activity/Regulation of cell cycle/Cell proliferation/DNA replication/DNA repair,	High proliferative activity:Most of the proteins overexpressed in uLUAD were highly active in various cancer types	GO,GSEA,KM analysis	CD8_Tcell	Plk1 Pathway/Aurora B Pathway/Fanconi Pathway/P53 Signaling Pathway Regulation Pathway/Myc Activ Pathway	NA	predicted
421	32850350	A Greedy Algorithm-Based Stem Cell LncRNA Signature Identifies a Novel Subgroup of Lung Adenocarcinoma Patients With Poor Prognosis	Front Oncol	2020	human	Lung	Lung adenocarcinoma	LUAD	ENSEMBL	RP11-397A16.1	RP11-397A16.1	lncRNA	up-regulation	NA	TTF1,CAVEOLIN1,ASNS,CASPASE7CLEAVEDD198,BAX,CDK1,BIM,DUSP4,X4EBP1_pT37T46	TTF1,CAVEOLIN1,ASNS,CASPASE7CLEAVEDD198,BAX,CDK1,BIM,DUSP4,X4EBP1_pT37T46	NA	NA	NA	Prognosis value/High proliferative activity/Regulation of cell cycle/Cell proliferation/DNA replication/DNA repair,	High proliferative activity:Most of the proteins overexpressed in uLUAD were highly active in various cancer types	GO,GSEA,KM analysis	CD4_Tcell	Plk1 Pathway/Aurora B Pathway/Fanconi Pathway/P53 Signaling Pathway Regulation Pathway/Myc Activ Pathway	NA	predicted
422	32850350	A Greedy Algorithm-Based Stem Cell LncRNA Signature Identifies a Novel Subgroup of Lung Adenocarcinoma Patients With Poor Prognosis	Front Oncol	2020	human	Lung	Lung adenocarcinoma	LUAD	ENSEMBL	RP11-390F4.6	RP11-390F4.6	lncRNA	up-regulation	NA	TTF1,CAVEOLIN1,ASNS,CASPASE7CLEAVEDD198,BAX,CDK1,BIM,DUSP4,X4EBP1_pT37T46	TTF1,CAVEOLIN1,ASNS,CASPASE7CLEAVEDD198,BAX,CDK1,BIM,DUSP4,X4EBP1_pT37T46	NA	NA	NA	Prognosis value/High proliferative activity/Regulation of cell cycle/Cell proliferation/DNA replication/DNA repair,	High proliferative activity:Most of the proteins overexpressed in uLUAD were highly active in various cancer types	GO,GSEA,KM analysis	CD8_Tcell	Plk1 Pathway/Aurora B Pathway/Fanconi Pathway/P53 Signaling Pathway Regulation Pathway/Myc Activ Pathway	NA	predicted
423	32850350	A Greedy Algorithm-Based Stem Cell LncRNA Signature Identifies a Novel Subgroup of Lung Adenocarcinoma Patients With Poor Prognosis	Front Oncol	2020	human	Lung	Lung adenocarcinoma	LUAD	ENSEMBL	RP11-390F4.6	RP11-390F4.6	lncRNA	up-regulation	NA	TTF1,CAVEOLIN1,ASNS,CASPASE7CLEAVEDD198,BAX,CDK1,BIM,DUSP4,X4EBP1_pT37T46	TTF1,CAVEOLIN1,ASNS,CASPASE7CLEAVEDD198,BAX,CDK1,BIM,DUSP4,X4EBP1_pT37T46	NA	NA	NA	Prognosis value/High proliferative activity/Regulation of cell cycle/Cell proliferation/DNA replication/DNA repair,	High proliferative activity:Most of the proteins overexpressed in uLUAD were highly active in various cancer types	GO,GSEA,KM analysis	CD4_Tcell	Plk1 Pathway/Aurora B Pathway/Fanconi Pathway/P53 Signaling Pathway Regulation Pathway/Myc Activ Pathway	NA	predicted
424	32850350	A Greedy Algorithm-Based Stem Cell LncRNA Signature Identifies a Novel Subgroup of Lung Adenocarcinoma Patients With Poor Prognosis	Front Oncol	2020	human	Lung	Lung adenocarcinoma	LUAD	ENSEMBL	RP11-384F7.2	RP11-384F7.2	lncRNA	down-regulation	NA	TTF1,CAVEOLIN1,ASNS,CASPASE7CLEAVEDD198,BAX,CDK1,BIM,DUSP4,X4EBP1_pT37T46	TTF1,CAVEOLIN1,ASNS,CASPASE7CLEAVEDD198,BAX,CDK1,BIM,DUSP4,X4EBP1_pT37T46	NA	NA	NA	Prognosis value/High proliferative activity/Regulation of cell cycle/Cell proliferation/DNA replication/DNA repair,	High proliferative activity:Most of the proteins overexpressed in uLUAD were highly active in various cancer types	GO,GSEA,KM analysis	CD8_Tcell	Plk1 Pathway/Aurora B Pathway/Fanconi Pathway/P53 Signaling Pathway Regulation Pathway/Myc Activ Pathway	NA	predicted
425	32850350	A Greedy Algorithm-Based Stem Cell LncRNA Signature Identifies a Novel Subgroup of Lung Adenocarcinoma Patients With Poor Prognosis	Front Oncol	2020	human	Lung	Lung adenocarcinoma	LUAD	ENSEMBL	RP11-384F7.2	RP11-384F7.2	lncRNA	down-regulation	NA	TTF1,CAVEOLIN1,ASNS,CASPASE7CLEAVEDD198,BAX,CDK1,BIM,DUSP4,X4EBP1_pT37T46	TTF1,CAVEOLIN1,ASNS,CASPASE7CLEAVEDD198,BAX,CDK1,BIM,DUSP4,X4EBP1_pT37T46	NA	NA	NA	Prognosis value/High proliferative activity/Regulation of cell cycle/Cell proliferation/DNA replication/DNA repair,	High proliferative activity:Most of the proteins overexpressed in uLUAD were highly active in various cancer types	GO,GSEA,KM analysis	CD4_Tcell	Plk1 Pathway/Aurora B Pathway/Fanconi Pathway/P53 Signaling Pathway Regulation Pathway/Myc Activ Pathway	NA	predicted
426	32850350	A Greedy Algorithm-Based Stem Cell LncRNA Signature Identifies a Novel Subgroup of Lung Adenocarcinoma Patients With Poor Prognosis	Front Oncol	2020	human	Lung	Lung adenocarcinoma	LUAD	ENSEMBL	RP11-380D23.2	RP11-380D23.2	lncRNA	up-regulation	NA	TTF1,CAVEOLIN1,ASNS,CASPASE7CLEAVEDD198,BAX,CDK1,BIM,DUSP4,X4EBP1_pT37T46	TTF1,CAVEOLIN1,ASNS,CASPASE7CLEAVEDD198,BAX,CDK1,BIM,DUSP4,X4EBP1_pT37T46	NA	NA	NA	Prognosis value/High proliferative activity/Regulation of cell cycle/Cell proliferation/DNA replication/DNA repair,	High proliferative activity:Most of the proteins overexpressed in uLUAD were highly active in various cancer types	GO,GSEA,KM analysis	CD8_Tcell	Plk1 Pathway/Aurora B Pathway/Fanconi Pathway/P53 Signaling Pathway Regulation Pathway/Myc Activ Pathway	NA	predicted
427	32850350	A Greedy Algorithm-Based Stem Cell LncRNA Signature Identifies a Novel Subgroup of Lung Adenocarcinoma Patients With Poor Prognosis	Front Oncol	2020	human	Lung	Lung adenocarcinoma	LUAD	ENSEMBL	RP11-380D23.2	RP11-380D23.2	lncRNA	up-regulation	NA	TTF1,CAVEOLIN1,ASNS,CASPASE7CLEAVEDD198,BAX,CDK1,BIM,DUSP4,X4EBP1_pT37T46	TTF1,CAVEOLIN1,ASNS,CASPASE7CLEAVEDD198,BAX,CDK1,BIM,DUSP4,X4EBP1_pT37T46	NA	NA	NA	Prognosis value/High proliferative activity/Regulation of cell cycle/Cell proliferation/DNA replication/DNA repair,	High proliferative activity:Most of the proteins overexpressed in uLUAD were highly active in various cancer types	GO,GSEA,KM analysis	CD4_Tcell	Plk1 Pathway/Aurora B Pathway/Fanconi Pathway/P53 Signaling Pathway Regulation Pathway/Myc Activ Pathway	NA	predicted
428	32850350	A Greedy Algorithm-Based Stem Cell LncRNA Signature Identifies a Novel Subgroup of Lung Adenocarcinoma Patients With Poor Prognosis	Front Oncol	2020	human	Lung	Lung adenocarcinoma	LUAD	ENSEMBL	RP11-379K22.3	RP11-379K22.3	lncRNA	up-regulation	NA	TTF1,CAVEOLIN1,ASNS,CASPASE7CLEAVEDD198,BAX,CDK1,BIM,DUSP4,X4EBP1_pT37T46	TTF1,CAVEOLIN1,ASNS,CASPASE7CLEAVEDD198,BAX,CDK1,BIM,DUSP4,X4EBP1_pT37T46	NA	NA	NA	Prognosis value/High proliferative activity/Regulation of cell cycle/Cell proliferation/DNA replication/DNA repair,	High proliferative activity:Most of the proteins overexpressed in uLUAD were highly active in various cancer types	GO,GSEA,KM analysis	CD8_Tcell	Plk1 Pathway/Aurora B Pathway/Fanconi Pathway/P53 Signaling Pathway Regulation Pathway/Myc Activ Pathway	NA	predicted
429	32850350	A Greedy Algorithm-Based Stem Cell LncRNA Signature Identifies a Novel Subgroup of Lung Adenocarcinoma Patients With Poor Prognosis	Front Oncol	2020	human	Lung	Lung adenocarcinoma	LUAD	ENSEMBL	RP11-379K22.3	RP11-379K22.3	lncRNA	up-regulation	NA	TTF1,CAVEOLIN1,ASNS,CASPASE7CLEAVEDD198,BAX,CDK1,BIM,DUSP4,X4EBP1_pT37T46	TTF1,CAVEOLIN1,ASNS,CASPASE7CLEAVEDD198,BAX,CDK1,BIM,DUSP4,X4EBP1_pT37T46	NA	NA	NA	Prognosis value/High proliferative activity/Regulation of cell cycle/Cell proliferation/DNA replication/DNA repair,	High proliferative activity:Most of the proteins overexpressed in uLUAD were highly active in various cancer types	GO,GSEA,KM analysis	CD4_Tcell	Plk1 Pathway/Aurora B Pathway/Fanconi Pathway/P53 Signaling Pathway Regulation Pathway/Myc Activ Pathway	NA	predicted
430	32850350	A Greedy Algorithm-Based Stem Cell LncRNA Signature Identifies a Novel Subgroup of Lung Adenocarcinoma Patients With Poor Prognosis	Front Oncol	2020	human	Lung	Lung adenocarcinoma	LUAD	ENSEMBL	RP11-366L20.2	RP11-366L20.2	lncRNA	up-regulation	NA	TTF1,CAVEOLIN1,ASNS,CASPASE7CLEAVEDD198,BAX,CDK1,BIM,DUSP4,X4EBP1_pT37T46	TTF1,CAVEOLIN1,ASNS,CASPASE7CLEAVEDD198,BAX,CDK1,BIM,DUSP4,X4EBP1_pT37T46	NA	NA	NA	Prognosis value/High proliferative activity/Regulation of cell cycle/Cell proliferation/DNA replication/DNA repair,	High proliferative activity:Most of the proteins overexpressed in uLUAD were highly active in various cancer types	GO,GSEA,KM analysis	CD8_Tcell	Plk1 Pathway/Aurora B Pathway/Fanconi Pathway/P53 Signaling Pathway Regulation Pathway/Myc Activ Pathway	NA	predicted
431	32850350	A Greedy Algorithm-Based Stem Cell LncRNA Signature Identifies a Novel Subgroup of Lung Adenocarcinoma Patients With Poor Prognosis	Front Oncol	2020	human	Lung	Lung adenocarcinoma	LUAD	ENSEMBL	RP11-366L20.2	RP11-366L20.2	lncRNA	up-regulation	NA	TTF1,CAVEOLIN1,ASNS,CASPASE7CLEAVEDD198,BAX,CDK1,BIM,DUSP4,X4EBP1_pT37T46	TTF1,CAVEOLIN1,ASNS,CASPASE7CLEAVEDD198,BAX,CDK1,BIM,DUSP4,X4EBP1_pT37T46	NA	NA	NA	Prognosis value/High proliferative activity/Regulation of cell cycle/Cell proliferation/DNA replication/DNA repair,	High proliferative activity:Most of the proteins overexpressed in uLUAD were highly active in various cancer types	GO,GSEA,KM analysis	CD4_Tcell	Plk1 Pathway/Aurora B Pathway/Fanconi Pathway/P53 Signaling Pathway Regulation Pathway/Myc Activ Pathway	NA	predicted
432	32850350	A Greedy Algorithm-Based Stem Cell LncRNA Signature Identifies a Novel Subgroup of Lung Adenocarcinoma Patients With Poor Prognosis	Front Oncol	2020	human	Lung	Lung adenocarcinoma	LUAD	ENSEMBL	RP11-357H14.17	RP11-357H14.17	lncRNA	up-regulation	NA	TTF1,CAVEOLIN1,ASNS,CASPASE7CLEAVEDD198,BAX,CDK1,BIM,DUSP4,X4EBP1_pT37T46	TTF1,CAVEOLIN1,ASNS,CASPASE7CLEAVEDD198,BAX,CDK1,BIM,DUSP4,X4EBP1_pT37T46	NA	NA	NA	Prognosis value/High proliferative activity/Regulation of cell cycle/Cell proliferation/DNA replication/DNA repair,	High proliferative activity:Most of the proteins overexpressed in uLUAD were highly active in various cancer types	GO,GSEA,KM analysis	CD4_Tcell	Plk1 Pathway/Aurora B Pathway/Fanconi Pathway/P53 Signaling Pathway Regulation Pathway/Myc Activ Pathway	NA	predicted
433	32850350	A Greedy Algorithm-Based Stem Cell LncRNA Signature Identifies a Novel Subgroup of Lung Adenocarcinoma Patients With Poor Prognosis	Front Oncol	2020	human	Lung	Lung adenocarcinoma	LUAD	ENSEMBL	RP11-354P11.2	RP11-354P11.2	lncRNA	down-regulation	NA	TTF1,CAVEOLIN1,ASNS,CASPASE7CLEAVEDD198,BAX,CDK1,BIM,DUSP4,X4EBP1_pT37T46	TTF1,CAVEOLIN1,ASNS,CASPASE7CLEAVEDD198,BAX,CDK1,BIM,DUSP4,X4EBP1_pT37T46	NA	NA	NA	Prognosis value/High proliferative activity/Regulation of cell cycle/Cell proliferation/DNA replication/DNA repair,	High proliferative activity:Most of the proteins overexpressed in uLUAD were highly active in various cancer types	GO,GSEA,KM analysis	CD8_Tcell	Plk1 Pathway/Aurora B Pathway/Fanconi Pathway/P53 Signaling Pathway Regulation Pathway/Myc Activ Pathway	NA	predicted
434	32850350	A Greedy Algorithm-Based Stem Cell LncRNA Signature Identifies a Novel Subgroup of Lung Adenocarcinoma Patients With Poor Prognosis	Front Oncol	2020	human	Lung	Lung adenocarcinoma	LUAD	ENSEMBL	RP11-354P11.2	RP11-354P11.2	lncRNA	down-regulation	NA	TTF1,CAVEOLIN1,ASNS,CASPASE7CLEAVEDD198,BAX,CDK1,BIM,DUSP4,X4EBP1_pT37T46	TTF1,CAVEOLIN1,ASNS,CASPASE7CLEAVEDD198,BAX,CDK1,BIM,DUSP4,X4EBP1_pT37T46	NA	NA	NA	Prognosis value/High proliferative activity/Regulation of cell cycle/Cell proliferation/DNA replication/DNA repair,	High proliferative activity:Most of the proteins overexpressed in uLUAD were highly active in various cancer types	GO,GSEA,KM analysis	CD4_Tcell	Plk1 Pathway/Aurora B Pathway/Fanconi Pathway/P53 Signaling Pathway Regulation Pathway/Myc Activ Pathway	NA	predicted
435	32850350	A Greedy Algorithm-Based Stem Cell LncRNA Signature Identifies a Novel Subgroup of Lung Adenocarcinoma Patients With Poor Prognosis	Front Oncol	2020	human	Lung	Lung adenocarcinoma	LUAD	ENSEMBL	RP11-353N14.2	RP11-353N14.2	lncRNA	up-regulation	NA	TTF1,CAVEOLIN1,ASNS,CASPASE7CLEAVEDD198,BAX,CDK1,BIM,DUSP4,X4EBP1_pT37T46	TTF1,CAVEOLIN1,ASNS,CASPASE7CLEAVEDD198,BAX,CDK1,BIM,DUSP4,X4EBP1_pT37T46	NA	NA	NA	Prognosis value/High proliferative activity/Regulation of cell cycle/Cell proliferation/DNA replication/DNA repair,	High proliferative activity:Most of the proteins overexpressed in uLUAD were highly active in various cancer types	GO,GSEA,KM analysis	CD8_Tcell	Plk1 Pathway/Aurora B Pathway/Fanconi Pathway/P53 Signaling Pathway Regulation Pathway/Myc Activ Pathway	NA	predicted
436	32850350	A Greedy Algorithm-Based Stem Cell LncRNA Signature Identifies a Novel Subgroup of Lung Adenocarcinoma Patients With Poor Prognosis	Front Oncol	2020	human	Lung	Lung adenocarcinoma	LUAD	ENSEMBL	RP11-328K4.1	RP11-328K4.1	lncRNA	up-regulation	NA	TTF1,CAVEOLIN1,ASNS,CASPASE7CLEAVEDD198,BAX,CDK1,BIM,DUSP4,X4EBP1_pT37T46	TTF1,CAVEOLIN1,ASNS,CASPASE7CLEAVEDD198,BAX,CDK1,BIM,DUSP4,X4EBP1_pT37T46	NA	NA	NA	Prognosis value/High proliferative activity/Regulation of cell cycle/Cell proliferation/DNA replication/DNA repair,	High proliferative activity:Most of the proteins overexpressed in uLUAD were highly active in various cancer types	GO,GSEA,KM analysis	CD8_Tcell	Plk1 Pathway/Aurora B Pathway/Fanconi Pathway/P53 Signaling Pathway Regulation Pathway/Myc Activ Pathway	NA	predicted
437	32850350	A Greedy Algorithm-Based Stem Cell LncRNA Signature Identifies a Novel Subgroup of Lung Adenocarcinoma Patients With Poor Prognosis	Front Oncol	2020	human	Lung	Lung adenocarcinoma	LUAD	ENSEMBL	RP11-328K4.1	RP11-328K4.1	lncRNA	up-regulation	NA	TTF1,CAVEOLIN1,ASNS,CASPASE7CLEAVEDD198,BAX,CDK1,BIM,DUSP4,X4EBP1_pT37T46	TTF1,CAVEOLIN1,ASNS,CASPASE7CLEAVEDD198,BAX,CDK1,BIM,DUSP4,X4EBP1_pT37T46	NA	NA	NA	Prognosis value/High proliferative activity/Regulation of cell cycle/Cell proliferation/DNA replication/DNA repair,	High proliferative activity:Most of the proteins overexpressed in uLUAD were highly active in various cancer types	GO,GSEA,KM analysis	CD4_Tcell	Plk1 Pathway/Aurora B Pathway/Fanconi Pathway/P53 Signaling Pathway Regulation Pathway/Myc Activ Pathway	NA	predicted
438	32850350	A Greedy Algorithm-Based Stem Cell LncRNA Signature Identifies a Novel Subgroup of Lung Adenocarcinoma Patients With Poor Prognosis	Front Oncol	2020	human	Lung	Lung adenocarcinoma	LUAD	ENSEMBL	RP11-312J18.6	RP11-312J18.6	lncRNA	down-regulation	NA	TTF1,CAVEOLIN1,ASNS,CASPASE7CLEAVEDD198,BAX,CDK1,BIM,DUSP4,X4EBP1_pT37T46	TTF1,CAVEOLIN1,ASNS,CASPASE7CLEAVEDD198,BAX,CDK1,BIM,DUSP4,X4EBP1_pT37T46	NA	NA	NA	Prognosis value/High proliferative activity/Regulation of cell cycle/Cell proliferation/DNA replication/DNA repair,	High proliferative activity:Most of the proteins overexpressed in uLUAD were highly active in various cancer types	GO,GSEA,KM analysis	CD8_Tcell	Plk1 Pathway/Aurora B Pathway/Fanconi Pathway/P53 Signaling Pathway Regulation Pathway/Myc Activ Pathway	NA	predicted
439	32850350	A Greedy Algorithm-Based Stem Cell LncRNA Signature Identifies a Novel Subgroup of Lung Adenocarcinoma Patients With Poor Prognosis	Front Oncol	2020	human	Lung	Lung adenocarcinoma	LUAD	ENSEMBL	RP11-312J18.6	RP11-312J18.6	lncRNA	down-regulation	NA	TTF1,CAVEOLIN1,ASNS,CASPASE7CLEAVEDD198,BAX,CDK1,BIM,DUSP4,X4EBP1_pT37T46	TTF1,CAVEOLIN1,ASNS,CASPASE7CLEAVEDD198,BAX,CDK1,BIM,DUSP4,X4EBP1_pT37T46	NA	NA	NA	Prognosis value/High proliferative activity/Regulation of cell cycle/Cell proliferation/DNA replication/DNA repair,	High proliferative activity:Most of the proteins overexpressed in uLUAD were highly active in various cancer types	GO,GSEA,KM analysis	CD4_Tcell	Plk1 Pathway/Aurora B Pathway/Fanconi Pathway/P53 Signaling Pathway Regulation Pathway/Myc Activ Pathway	NA	predicted
440	32850350	A Greedy Algorithm-Based Stem Cell LncRNA Signature Identifies a Novel Subgroup of Lung Adenocarcinoma Patients With Poor Prognosis	Front Oncol	2020	human	Lung	Lung adenocarcinoma	LUAD	ENSEMBL	RP11-30K9.5	RP11-30K9.5	lncRNA	up-regulation	NA	TTF1,CAVEOLIN1,ASNS,CASPASE7CLEAVEDD198,BAX,CDK1,BIM,DUSP4,X4EBP1_pT37T46	TTF1,CAVEOLIN1,ASNS,CASPASE7CLEAVEDD198,BAX,CDK1,BIM,DUSP4,X4EBP1_pT37T46	NA	NA	NA	Prognosis value/High proliferative activity/Regulation of cell cycle/Cell proliferation/DNA replication/DNA repair,	High proliferative activity:Most of the proteins overexpressed in uLUAD were highly active in various cancer types	GO,GSEA,KM analysis	CD8_Tcell	Plk1 Pathway/Aurora B Pathway/Fanconi Pathway/P53 Signaling Pathway Regulation Pathway/Myc Activ Pathway	NA	predicted
441	32850350	A Greedy Algorithm-Based Stem Cell LncRNA Signature Identifies a Novel Subgroup of Lung Adenocarcinoma Patients With Poor Prognosis	Front Oncol	2020	human	Lung	Lung adenocarcinoma	LUAD	ENSEMBL	RP11-30K9.5	RP11-30K9.5	lncRNA	up-regulation	NA	TTF1,CAVEOLIN1,ASNS,CASPASE7CLEAVEDD198,BAX,CDK1,BIM,DUSP4,X4EBP1_pT37T46	TTF1,CAVEOLIN1,ASNS,CASPASE7CLEAVEDD198,BAX,CDK1,BIM,DUSP4,X4EBP1_pT37T46	NA	NA	NA	Prognosis value/High proliferative activity/Regulation of cell cycle/Cell proliferation/DNA replication/DNA repair,	High proliferative activity:Most of the proteins overexpressed in uLUAD were highly active in various cancer types	GO,GSEA,KM analysis	CD4_Tcell	Plk1 Pathway/Aurora B Pathway/Fanconi Pathway/P53 Signaling Pathway Regulation Pathway/Myc Activ Pathway	NA	predicted
442	32850350	A Greedy Algorithm-Based Stem Cell LncRNA Signature Identifies a Novel Subgroup of Lung Adenocarcinoma Patients With Poor Prognosis	Front Oncol	2020	human	Lung	Lung adenocarcinoma	LUAD	ENSEMBL	RP11-287F9.2	RP11-287F9.2	lncRNA	down-regulation	NA	TTF1,CAVEOLIN1,ASNS,CASPASE7CLEAVEDD198,BAX,CDK1,BIM,DUSP4,X4EBP1_pT37T46	TTF1,CAVEOLIN1,ASNS,CASPASE7CLEAVEDD198,BAX,CDK1,BIM,DUSP4,X4EBP1_pT37T46	NA	NA	NA	Prognosis value/High proliferative activity/Regulation of cell cycle/Cell proliferation/DNA replication/DNA repair,	High proliferative activity:Most of the proteins overexpressed in uLUAD were highly active in various cancer types	GO,GSEA,KM analysis	CD8_Tcell	Plk1 Pathway/Aurora B Pathway/Fanconi Pathway/P53 Signaling Pathway Regulation Pathway/Myc Activ Pathway	NA	predicted
443	32850350	A Greedy Algorithm-Based Stem Cell LncRNA Signature Identifies a Novel Subgroup of Lung Adenocarcinoma Patients With Poor Prognosis	Front Oncol	2020	human	Lung	Lung adenocarcinoma	LUAD	ENSEMBL	RP11-25H12.1	RP11-25H12.1	lncRNA	up-regulation	NA	TTF1,CAVEOLIN1,ASNS,CASPASE7CLEAVEDD198,BAX,CDK1,BIM,DUSP4,X4EBP1_pT37T46	TTF1,CAVEOLIN1,ASNS,CASPASE7CLEAVEDD198,BAX,CDK1,BIM,DUSP4,X4EBP1_pT37T46	NA	NA	NA	Prognosis value/High proliferative activity/Regulation of cell cycle/Cell proliferation/DNA replication/DNA repair,	High proliferative activity:Most of the proteins overexpressed in uLUAD were highly active in various cancer types	GO,GSEA,KM analysis	CD8_Tcell	Plk1 Pathway/Aurora B Pathway/Fanconi Pathway/P53 Signaling Pathway Regulation Pathway/Myc Activ Pathway	NA	predicted
444	32850350	A Greedy Algorithm-Based Stem Cell LncRNA Signature Identifies a Novel Subgroup of Lung Adenocarcinoma Patients With Poor Prognosis	Front Oncol	2020	human	Lung	Lung adenocarcinoma	LUAD	ENSEMBL	RP11-25H12.1	RP11-25H12.1	lncRNA	up-regulation	NA	TTF1,CAVEOLIN1,ASNS,CASPASE7CLEAVEDD198,BAX,CDK1,BIM,DUSP4,X4EBP1_pT37T46	TTF1,CAVEOLIN1,ASNS,CASPASE7CLEAVEDD198,BAX,CDK1,BIM,DUSP4,X4EBP1_pT37T46	NA	NA	NA	Prognosis value/High proliferative activity/Regulation of cell cycle/Cell proliferation/DNA replication/DNA repair,	High proliferative activity:Most of the proteins overexpressed in uLUAD were highly active in various cancer types	GO,GSEA,KM analysis	CD4_Tcell	Plk1 Pathway/Aurora B Pathway/Fanconi Pathway/P53 Signaling Pathway Regulation Pathway/Myc Activ Pathway	NA	predicted
445	32850350	A Greedy Algorithm-Based Stem Cell LncRNA Signature Identifies a Novel Subgroup of Lung Adenocarcinoma Patients With Poor Prognosis	Front Oncol	2020	human	Lung	Lung adenocarcinoma	LUAD	ENSEMBL	RP11-246K15.1	RP11-246K15.1	lncRNA	down-regulation	NA	TTF1,CAVEOLIN1,ASNS,CASPASE7CLEAVEDD198,BAX,CDK1,BIM,DUSP4,X4EBP1_pT37T46	TTF1,CAVEOLIN1,ASNS,CASPASE7CLEAVEDD198,BAX,CDK1,BIM,DUSP4,X4EBP1_pT37T46	NA	NA	NA	Prognosis value/High proliferative activity/Regulation of cell cycle/Cell proliferation/DNA replication/DNA repair,	High proliferative activity:Most of the proteins overexpressed in uLUAD were highly active in various cancer types	GO,GSEA,KM analysis	CD8_Tcell	Plk1 Pathway/Aurora B Pathway/Fanconi Pathway/P53 Signaling Pathway Regulation Pathway/Myc Activ Pathway	NA	predicted
446	32850350	A Greedy Algorithm-Based Stem Cell LncRNA Signature Identifies a Novel Subgroup of Lung Adenocarcinoma Patients With Poor Prognosis	Front Oncol	2020	human	Lung	Lung adenocarcinoma	LUAD	ENSEMBL	RP11-246K15.1	RP11-246K15.1	lncRNA	down-regulation	NA	TTF1,CAVEOLIN1,ASNS,CASPASE7CLEAVEDD198,BAX,CDK1,BIM,DUSP4,X4EBP1_pT37T46	TTF1,CAVEOLIN1,ASNS,CASPASE7CLEAVEDD198,BAX,CDK1,BIM,DUSP4,X4EBP1_pT37T46	NA	NA	NA	Prognosis value/High proliferative activity/Regulation of cell cycle/Cell proliferation/DNA replication/DNA repair,	High proliferative activity:Most of the proteins overexpressed in uLUAD were highly active in various cancer types	GO,GSEA,KM analysis	CD4_Tcell	Plk1 Pathway/Aurora B Pathway/Fanconi Pathway/P53 Signaling Pathway Regulation Pathway/Myc Activ Pathway	NA	predicted
447	32850350	A Greedy Algorithm-Based Stem Cell LncRNA Signature Identifies a Novel Subgroup of Lung Adenocarcinoma Patients With Poor Prognosis	Front Oncol	2020	human	Lung	Lung adenocarcinoma	LUAD	ENSEMBL	RP11-244M2.1	RP11-244M2.1	lncRNA	up-regulation	NA	TTF1,CAVEOLIN1,ASNS,CASPASE7CLEAVEDD198,BAX,CDK1,BIM,DUSP4,X4EBP1_pT37T46	TTF1,CAVEOLIN1,ASNS,CASPASE7CLEAVEDD198,BAX,CDK1,BIM,DUSP4,X4EBP1_pT37T46	NA	NA	NA	Prognosis value/High proliferative activity/Regulation of cell cycle/Cell proliferation/DNA replication/DNA repair,	High proliferative activity:Most of the proteins overexpressed in uLUAD were highly active in various cancer types	GO,GSEA,KM analysis	CD8_Tcell	Plk1 Pathway/Aurora B Pathway/Fanconi Pathway/P53 Signaling Pathway Regulation Pathway/Myc Activ Pathway	NA	predicted
448	32850350	A Greedy Algorithm-Based Stem Cell LncRNA Signature Identifies a Novel Subgroup of Lung Adenocarcinoma Patients With Poor Prognosis	Front Oncol	2020	human	Lung	Lung adenocarcinoma	LUAD	ENSEMBL	RP11-244M2.1	RP11-244M2.1	lncRNA	up-regulation	NA	TTF1,CAVEOLIN1,ASNS,CASPASE7CLEAVEDD198,BAX,CDK1,BIM,DUSP4,X4EBP1_pT37T46	TTF1,CAVEOLIN1,ASNS,CASPASE7CLEAVEDD198,BAX,CDK1,BIM,DUSP4,X4EBP1_pT37T46	NA	NA	NA	Prognosis value/High proliferative activity/Regulation of cell cycle/Cell proliferation/DNA replication/DNA repair,	High proliferative activity:Most of the proteins overexpressed in uLUAD were highly active in various cancer types	GO,GSEA,KM analysis	CD4_Tcell	Plk1 Pathway/Aurora B Pathway/Fanconi Pathway/P53 Signaling Pathway Regulation Pathway/Myc Activ Pathway	NA	predicted
449	32850350	A Greedy Algorithm-Based Stem Cell LncRNA Signature Identifies a Novel Subgroup of Lung Adenocarcinoma Patients With Poor Prognosis	Front Oncol	2020	human	Lung	Lung adenocarcinoma	LUAD	ENSEMBL	RP11-231I16.1	RP11-231I16.1	lncRNA	up-regulation	NA	TTF1,CAVEOLIN1,ASNS,CASPASE7CLEAVEDD198,BAX,CDK1,BIM,DUSP4,X4EBP1_pT37T46	TTF1,CAVEOLIN1,ASNS,CASPASE7CLEAVEDD198,BAX,CDK1,BIM,DUSP4,X4EBP1_pT37T46	NA	NA	NA	Prognosis value/High proliferative activity/Regulation of cell cycle/Cell proliferation/DNA replication/DNA repair,	High proliferative activity:Most of the proteins overexpressed in uLUAD were highly active in various cancer types	GO,GSEA,KM analysis	CD8_Tcell	Plk1 Pathway/Aurora B Pathway/Fanconi Pathway/P53 Signaling Pathway Regulation Pathway/Myc Activ Pathway	NA	predicted
450	32850350	A Greedy Algorithm-Based Stem Cell LncRNA Signature Identifies a Novel Subgroup of Lung Adenocarcinoma Patients With Poor Prognosis	Front Oncol	2020	human	Lung	Lung adenocarcinoma	LUAD	ENSEMBL	RP11-231I16.1	RP11-231I16.1	lncRNA	up-regulation	NA	TTF1,CAVEOLIN1,ASNS,CASPASE7CLEAVEDD198,BAX,CDK1,BIM,DUSP4,X4EBP1_pT37T46	TTF1,CAVEOLIN1,ASNS,CASPASE7CLEAVEDD198,BAX,CDK1,BIM,DUSP4,X4EBP1_pT37T46	NA	NA	NA	Prognosis value/High proliferative activity/Regulation of cell cycle/Cell proliferation/DNA replication/DNA repair,	High proliferative activity:Most of the proteins overexpressed in uLUAD were highly active in various cancer types	GO,GSEA,KM analysis	CD4_Tcell	Plk1 Pathway/Aurora B Pathway/Fanconi Pathway/P53 Signaling Pathway Regulation Pathway/Myc Activ Pathway	NA	predicted
451	32850350	A Greedy Algorithm-Based Stem Cell LncRNA Signature Identifies a Novel Subgroup of Lung Adenocarcinoma Patients With Poor Prognosis	Front Oncol	2020	human	Lung	Lung adenocarcinoma	LUAD	ENSEMBL	RP11-21L23.3	RP11-21L23.3	lncRNA	up-regulation	NA	TTF1,CAVEOLIN1,ASNS,CASPASE7CLEAVEDD198,BAX,CDK1,BIM,DUSP4,X4EBP1_pT37T46	TTF1,CAVEOLIN1,ASNS,CASPASE7CLEAVEDD198,BAX,CDK1,BIM,DUSP4,X4EBP1_pT37T46	NA	NA	NA	Prognosis value/High proliferative activity/Regulation of cell cycle/Cell proliferation/DNA replication/DNA repair,	High proliferative activity:Most of the proteins overexpressed in uLUAD were highly active in various cancer types	GO,GSEA,KM analysis	CD8_Tcell	Plk1 Pathway/Aurora B Pathway/Fanconi Pathway/P53 Signaling Pathway Regulation Pathway/Myc Activ Pathway	NA	predicted
452	32850350	A Greedy Algorithm-Based Stem Cell LncRNA Signature Identifies a Novel Subgroup of Lung Adenocarcinoma Patients With Poor Prognosis	Front Oncol	2020	human	Lung	Lung adenocarcinoma	LUAD	ENSEMBL	RP11-21L23.3	RP11-21L23.3	lncRNA	up-regulation	NA	TTF1,CAVEOLIN1,ASNS,CASPASE7CLEAVEDD198,BAX,CDK1,BIM,DUSP4,X4EBP1_pT37T46	TTF1,CAVEOLIN1,ASNS,CASPASE7CLEAVEDD198,BAX,CDK1,BIM,DUSP4,X4EBP1_pT37T46	NA	NA	NA	Prognosis value/High proliferative activity/Regulation of cell cycle/Cell proliferation/DNA replication/DNA repair,	High proliferative activity:Most of the proteins overexpressed in uLUAD were highly active in various cancer types	GO,GSEA,KM analysis	CD4_Tcell	Plk1 Pathway/Aurora B Pathway/Fanconi Pathway/P53 Signaling Pathway Regulation Pathway/Myc Activ Pathway	NA	predicted
453	32850350	A Greedy Algorithm-Based Stem Cell LncRNA Signature Identifies a Novel Subgroup of Lung Adenocarcinoma Patients With Poor Prognosis	Front Oncol	2020	human	Lung	Lung adenocarcinoma	LUAD	ENSEMBL	RP11-215H22.1	RP11-215H22.1	lncRNA	down-regulation	NA	TTF1,CAVEOLIN1,ASNS,CASPASE7CLEAVEDD198,BAX,CDK1,BIM,DUSP4,X4EBP1_pT37T46	TTF1,CAVEOLIN1,ASNS,CASPASE7CLEAVEDD198,BAX,CDK1,BIM,DUSP4,X4EBP1_pT37T46	NA	NA	NA	Prognosis value/High proliferative activity/Regulation of cell cycle/Cell proliferation/DNA replication/DNA repair,	High proliferative activity:Most of the proteins overexpressed in uLUAD were highly active in various cancer types	GO,GSEA,KM analysis	CD8_Tcell	Plk1 Pathway/Aurora B Pathway/Fanconi Pathway/P53 Signaling Pathway Regulation Pathway/Myc Activ Pathway	NA	predicted
454	32850350	A Greedy Algorithm-Based Stem Cell LncRNA Signature Identifies a Novel Subgroup of Lung Adenocarcinoma Patients With Poor Prognosis	Front Oncol	2020	human	Lung	Lung adenocarcinoma	LUAD	ENSEMBL	RP11-215H22.1	RP11-215H22.1	lncRNA	down-regulation	NA	TTF1,CAVEOLIN1,ASNS,CASPASE7CLEAVEDD198,BAX,CDK1,BIM,DUSP4,X4EBP1_pT37T46	TTF1,CAVEOLIN1,ASNS,CASPASE7CLEAVEDD198,BAX,CDK1,BIM,DUSP4,X4EBP1_pT37T46	NA	NA	NA	Prognosis value/High proliferative activity/Regulation of cell cycle/Cell proliferation/DNA replication/DNA repair,	High proliferative activity:Most of the proteins overexpressed in uLUAD were highly active in various cancer types	GO,GSEA,KM analysis	CD4_Tcell	Plk1 Pathway/Aurora B Pathway/Fanconi Pathway/P53 Signaling Pathway Regulation Pathway/Myc Activ Pathway	NA	predicted
455	32850350	A Greedy Algorithm-Based Stem Cell LncRNA Signature Identifies a Novel Subgroup of Lung Adenocarcinoma Patients With Poor Prognosis	Front Oncol	2020	human	Lung	Lung adenocarcinoma	LUAD	ENSEMBL	RP11-209K10.2	RP11-209K10.2	lncRNA	up-regulation	NA	TTF1,CAVEOLIN1,ASNS,CASPASE7CLEAVEDD198,BAX,CDK1,BIM,DUSP4,X4EBP1_pT37T46	TTF1,CAVEOLIN1,ASNS,CASPASE7CLEAVEDD198,BAX,CDK1,BIM,DUSP4,X4EBP1_pT37T46	NA	NA	NA	Prognosis value/High proliferative activity/Regulation of cell cycle/Cell proliferation/DNA replication/DNA repair,	High proliferative activity:Most of the proteins overexpressed in uLUAD were highly active in various cancer types	GO,GSEA,KM analysis	CD8_Tcell	Plk1 Pathway/Aurora B Pathway/Fanconi Pathway/P53 Signaling Pathway Regulation Pathway/Myc Activ Pathway	NA	predicted
456	32850350	A Greedy Algorithm-Based Stem Cell LncRNA Signature Identifies a Novel Subgroup of Lung Adenocarcinoma Patients With Poor Prognosis	Front Oncol	2020	human	Lung	Lung adenocarcinoma	LUAD	ENSEMBL	RP11-209K10.2	RP11-209K10.2	lncRNA	up-regulation	NA	TTF1,CAVEOLIN1,ASNS,CASPASE7CLEAVEDD198,BAX,CDK1,BIM,DUSP4,X4EBP1_pT37T46	TTF1,CAVEOLIN1,ASNS,CASPASE7CLEAVEDD198,BAX,CDK1,BIM,DUSP4,X4EBP1_pT37T46	NA	NA	NA	Prognosis value/High proliferative activity/Regulation of cell cycle/Cell proliferation/DNA replication/DNA repair,	High proliferative activity:Most of the proteins overexpressed in uLUAD were highly active in various cancer types	GO,GSEA,KM analysis	CD4_Tcell	Plk1 Pathway/Aurora B Pathway/Fanconi Pathway/P53 Signaling Pathway Regulation Pathway/Myc Activ Pathway	NA	predicted
457	32850350	A Greedy Algorithm-Based Stem Cell LncRNA Signature Identifies a Novel Subgroup of Lung Adenocarcinoma Patients With Poor Prognosis	Front Oncol	2020	human	Lung	Lung adenocarcinoma	LUAD	ENSEMBL	RP11-203H2.2	RP11-203H2.2	lncRNA	down-regulation	NA	TTF1,CAVEOLIN1,ASNS,CASPASE7CLEAVEDD198,BAX,CDK1,BIM,DUSP4,X4EBP1_pT37T46	TTF1,CAVEOLIN1,ASNS,CASPASE7CLEAVEDD198,BAX,CDK1,BIM,DUSP4,X4EBP1_pT37T46	NA	NA	NA	Prognosis value/High proliferative activity/Regulation of cell cycle/Cell proliferation/DNA replication/DNA repair,	High proliferative activity:Most of the proteins overexpressed in uLUAD were highly active in various cancer types	GO,GSEA,KM analysis	CD8_Tcell	Plk1 Pathway/Aurora B Pathway/Fanconi Pathway/P53 Signaling Pathway Regulation Pathway/Myc Activ Pathway	NA	predicted
458	32850350	A Greedy Algorithm-Based Stem Cell LncRNA Signature Identifies a Novel Subgroup of Lung Adenocarcinoma Patients With Poor Prognosis	Front Oncol	2020	human	Lung	Lung adenocarcinoma	LUAD	ENSEMBL	RP11-203H2.2	RP11-203H2.2	lncRNA	down-regulation	NA	TTF1,CAVEOLIN1,ASNS,CASPASE7CLEAVEDD198,BAX,CDK1,BIM,DUSP4,X4EBP1_pT37T46	TTF1,CAVEOLIN1,ASNS,CASPASE7CLEAVEDD198,BAX,CDK1,BIM,DUSP4,X4EBP1_pT37T46	NA	NA	NA	Prognosis value/High proliferative activity/Regulation of cell cycle/Cell proliferation/DNA replication/DNA repair,	High proliferative activity:Most of the proteins overexpressed in uLUAD were highly active in various cancer types	GO,GSEA,KM analysis	CD4_Tcell	Plk1 Pathway/Aurora B Pathway/Fanconi Pathway/P53 Signaling Pathway Regulation Pathway/Myc Activ Pathway	NA	predicted
459	32850350	A Greedy Algorithm-Based Stem Cell LncRNA Signature Identifies a Novel Subgroup of Lung Adenocarcinoma Patients With Poor Prognosis	Front Oncol	2020	human	Lung	Lung adenocarcinoma	LUAD	ENSEMBL	RP11-1C8.7	RP11-1C8.7	lncRNA	up-regulation	NA	TTF1,CAVEOLIN1,ASNS,CASPASE7CLEAVEDD198,BAX,CDK1,BIM,DUSP4,X4EBP1_pT37T46	TTF1,CAVEOLIN1,ASNS,CASPASE7CLEAVEDD198,BAX,CDK1,BIM,DUSP4,X4EBP1_pT37T46	NA	NA	NA	Prognosis value/High proliferative activity/Regulation of cell cycle/Cell proliferation/DNA replication/DNA repair,	High proliferative activity:Most of the proteins overexpressed in uLUAD were highly active in various cancer types	GO,GSEA,KM analysis	CD8_Tcell	Plk1 Pathway/Aurora B Pathway/Fanconi Pathway/P53 Signaling Pathway Regulation Pathway/Myc Activ Pathway	NA	predicted
460	32850350	A Greedy Algorithm-Based Stem Cell LncRNA Signature Identifies a Novel Subgroup of Lung Adenocarcinoma Patients With Poor Prognosis	Front Oncol	2020	human	Lung	Lung adenocarcinoma	LUAD	ENSEMBL	RP11-1C8.7	RP11-1C8.7	lncRNA	up-regulation	NA	TTF1,CAVEOLIN1,ASNS,CASPASE7CLEAVEDD198,BAX,CDK1,BIM,DUSP4,X4EBP1_pT37T46	TTF1,CAVEOLIN1,ASNS,CASPASE7CLEAVEDD198,BAX,CDK1,BIM,DUSP4,X4EBP1_pT37T46	NA	NA	NA	Prognosis value/High proliferative activity/Regulation of cell cycle/Cell proliferation/DNA replication/DNA repair,	High proliferative activity:Most of the proteins overexpressed in uLUAD were highly active in various cancer types	GO,GSEA,KM analysis	CD4_Tcell	Plk1 Pathway/Aurora B Pathway/Fanconi Pathway/P53 Signaling Pathway Regulation Pathway/Myc Activ Pathway	NA	predicted
461	32850350	A Greedy Algorithm-Based Stem Cell LncRNA Signature Identifies a Novel Subgroup of Lung Adenocarcinoma Patients With Poor Prognosis	Front Oncol	2020	human	Lung	Lung adenocarcinoma	LUAD	ENSEMBL	RP11-1C8.4	RP11-1C8.4	lncRNA	up-regulation	NA	TTF1,CAVEOLIN1,ASNS,CASPASE7CLEAVEDD198,BAX,CDK1,BIM,DUSP4,X4EBP1_pT37T46	TTF1,CAVEOLIN1,ASNS,CASPASE7CLEAVEDD198,BAX,CDK1,BIM,DUSP4,X4EBP1_pT37T46	NA	NA	NA	Prognosis value/High proliferative activity/Regulation of cell cycle/Cell proliferation/DNA replication/DNA repair,	High proliferative activity:Most of the proteins overexpressed in uLUAD were highly active in various cancer types	GO,GSEA,KM analysis	CD8_Tcell	Plk1 Pathway/Aurora B Pathway/Fanconi Pathway/P53 Signaling Pathway Regulation Pathway/Myc Activ Pathway	NA	predicted
462	32850350	A Greedy Algorithm-Based Stem Cell LncRNA Signature Identifies a Novel Subgroup of Lung Adenocarcinoma Patients With Poor Prognosis	Front Oncol	2020	human	Lung	Lung adenocarcinoma	LUAD	ENSEMBL	RP11-1C8.4	RP11-1C8.4	lncRNA	up-regulation	NA	TTF1,CAVEOLIN1,ASNS,CASPASE7CLEAVEDD198,BAX,CDK1,BIM,DUSP4,X4EBP1_pT37T46	TTF1,CAVEOLIN1,ASNS,CASPASE7CLEAVEDD198,BAX,CDK1,BIM,DUSP4,X4EBP1_pT37T46	NA	NA	NA	Prognosis value/High proliferative activity/Regulation of cell cycle/Cell proliferation/DNA replication/DNA repair,	High proliferative activity:Most of the proteins overexpressed in uLUAD were highly active in various cancer types	GO,GSEA,KM analysis	CD4_Tcell	Plk1 Pathway/Aurora B Pathway/Fanconi Pathway/P53 Signaling Pathway Regulation Pathway/Myc Activ Pathway	NA	predicted
463	32850350	A Greedy Algorithm-Based Stem Cell LncRNA Signature Identifies a Novel Subgroup of Lung Adenocarcinoma Patients With Poor Prognosis	Front Oncol	2020	human	Lung	Lung adenocarcinoma	LUAD	ENSEMBL	RP11-161I6.2	RP11-161I6.2	lncRNA	up-regulation	NA	TTF1,CAVEOLIN1,ASNS,CASPASE7CLEAVEDD198,BAX,CDK1,BIM,DUSP4,X4EBP1_pT37T46	TTF1,CAVEOLIN1,ASNS,CASPASE7CLEAVEDD198,BAX,CDK1,BIM,DUSP4,X4EBP1_pT37T46	NA	NA	NA	Prognosis value/High proliferative activity/Regulation of cell cycle/Cell proliferation/DNA replication/DNA repair,	High proliferative activity:Most of the proteins overexpressed in uLUAD were highly active in various cancer types	GO,GSEA,KM analysis	CD8_Tcell	Plk1 Pathway/Aurora B Pathway/Fanconi Pathway/P53 Signaling Pathway Regulation Pathway/Myc Activ Pathway	NA	predicted
464	32850350	A Greedy Algorithm-Based Stem Cell LncRNA Signature Identifies a Novel Subgroup of Lung Adenocarcinoma Patients With Poor Prognosis	Front Oncol	2020	human	Lung	Lung adenocarcinoma	LUAD	ENSEMBL	RP11-161I6.2	RP11-161I6.2	lncRNA	up-regulation	NA	TTF1,CAVEOLIN1,ASNS,CASPASE7CLEAVEDD198,BAX,CDK1,BIM,DUSP4,X4EBP1_pT37T46	TTF1,CAVEOLIN1,ASNS,CASPASE7CLEAVEDD198,BAX,CDK1,BIM,DUSP4,X4EBP1_pT37T46	NA	NA	NA	Prognosis value/High proliferative activity/Regulation of cell cycle/Cell proliferation/DNA replication/DNA repair,	High proliferative activity:Most of the proteins overexpressed in uLUAD were highly active in various cancer types	GO,GSEA,KM analysis	CD4_Tcell	Plk1 Pathway/Aurora B Pathway/Fanconi Pathway/P53 Signaling Pathway Regulation Pathway/Myc Activ Pathway	NA	predicted
465	32850350	A Greedy Algorithm-Based Stem Cell LncRNA Signature Identifies a Novel Subgroup of Lung Adenocarcinoma Patients With Poor Prognosis	Front Oncol	2020	human	Lung	Lung adenocarcinoma	LUAD	ENSEMBL	RP11-159H10.3	RP11-159H10.3	lncRNA	up-regulation	NA	TTF1,CAVEOLIN1,ASNS,CASPASE7CLEAVEDD198,BAX,CDK1,BIM,DUSP4,X4EBP1_pT37T46	TTF1,CAVEOLIN1,ASNS,CASPASE7CLEAVEDD198,BAX,CDK1,BIM,DUSP4,X4EBP1_pT37T46	NA	NA	NA	Prognosis value/High proliferative activity/Regulation of cell cycle/Cell proliferation/DNA replication/DNA repair,	High proliferative activity:Most of the proteins overexpressed in uLUAD were highly active in various cancer types	GO,GSEA,KM analysis	CD8_Tcell	Plk1 Pathway/Aurora B Pathway/Fanconi Pathway/P53 Signaling Pathway Regulation Pathway/Myc Activ Pathway	NA	predicted
466	32850350	A Greedy Algorithm-Based Stem Cell LncRNA Signature Identifies a Novel Subgroup of Lung Adenocarcinoma Patients With Poor Prognosis	Front Oncol	2020	human	Lung	Lung adenocarcinoma	LUAD	ENSEMBL	RP11-159H10.3	RP11-159H10.3	lncRNA	up-regulation	NA	TTF1,CAVEOLIN1,ASNS,CASPASE7CLEAVEDD198,BAX,CDK1,BIM,DUSP4,X4EBP1_pT37T46	TTF1,CAVEOLIN1,ASNS,CASPASE7CLEAVEDD198,BAX,CDK1,BIM,DUSP4,X4EBP1_pT37T46	NA	NA	NA	Prognosis value/High proliferative activity/Regulation of cell cycle/Cell proliferation/DNA replication/DNA repair,	High proliferative activity:Most of the proteins overexpressed in uLUAD were highly active in various cancer types	GO,GSEA,KM analysis	CD4_Tcell	Plk1 Pathway/Aurora B Pathway/Fanconi Pathway/P53 Signaling Pathway Regulation Pathway/Myc Activ Pathway	NA	predicted
467	32850350	A Greedy Algorithm-Based Stem Cell LncRNA Signature Identifies a Novel Subgroup of Lung Adenocarcinoma Patients With Poor Prognosis	Front Oncol	2020	human	Lung	Lung adenocarcinoma	LUAD	ENSEMBL	RP11-146I2.1	RP11-146I2.1	lncRNA	up-regulation	NA	TTF1,CAVEOLIN1,ASNS,CASPASE7CLEAVEDD198,BAX,CDK1,BIM,DUSP4,X4EBP1_pT37T46	TTF1,CAVEOLIN1,ASNS,CASPASE7CLEAVEDD198,BAX,CDK1,BIM,DUSP4,X4EBP1_pT37T46	NA	NA	NA	Prognosis value/High proliferative activity/Regulation of cell cycle/Cell proliferation/DNA replication/DNA repair,	High proliferative activity:Most of the proteins overexpressed in uLUAD were highly active in various cancer types	GO,GSEA,KM analysis	CD8_Tcell	Plk1 Pathway/Aurora B Pathway/Fanconi Pathway/P53 Signaling Pathway Regulation Pathway/Myc Activ Pathway	NA	predicted
468	32850350	A Greedy Algorithm-Based Stem Cell LncRNA Signature Identifies a Novel Subgroup of Lung Adenocarcinoma Patients With Poor Prognosis	Front Oncol	2020	human	Lung	Lung adenocarcinoma	LUAD	ENSEMBL	RP11-146I2.1	RP11-146I2.1	lncRNA	up-regulation	NA	TTF1,CAVEOLIN1,ASNS,CASPASE7CLEAVEDD198,BAX,CDK1,BIM,DUSP4,X4EBP1_pT37T46	TTF1,CAVEOLIN1,ASNS,CASPASE7CLEAVEDD198,BAX,CDK1,BIM,DUSP4,X4EBP1_pT37T46	NA	NA	NA	Prognosis value/High proliferative activity/Regulation of cell cycle/Cell proliferation/DNA replication/DNA repair,	High proliferative activity:Most of the proteins overexpressed in uLUAD were highly active in various cancer types	GO,GSEA,KM analysis	CD4_Tcell	Plk1 Pathway/Aurora B Pathway/Fanconi Pathway/P53 Signaling Pathway Regulation Pathway/Myc Activ Pathway	NA	predicted
469	32850350	A Greedy Algorithm-Based Stem Cell LncRNA Signature Identifies a Novel Subgroup of Lung Adenocarcinoma Patients With Poor Prognosis	Front Oncol	2020	human	Lung	Lung adenocarcinoma	LUAD	ENSEMBL	RP11-146F11.5	RP11-146F11.5	lncRNA	up-regulation	NA	TTF1,CAVEOLIN1,ASNS,CASPASE7CLEAVEDD198,BAX,CDK1,BIM,DUSP4,X4EBP1_pT37T46	TTF1,CAVEOLIN1,ASNS,CASPASE7CLEAVEDD198,BAX,CDK1,BIM,DUSP4,X4EBP1_pT37T46	NA	NA	NA	Prognosis value/High proliferative activity/Regulation of cell cycle/Cell proliferation/DNA replication/DNA repair,	High proliferative activity:Most of the proteins overexpressed in uLUAD were highly active in various cancer types	GO,GSEA,KM analysis	CD8_Tcell	Plk1 Pathway/Aurora B Pathway/Fanconi Pathway/P53 Signaling Pathway Regulation Pathway/Myc Activ Pathway	NA	predicted
470	32850350	A Greedy Algorithm-Based Stem Cell LncRNA Signature Identifies a Novel Subgroup of Lung Adenocarcinoma Patients With Poor Prognosis	Front Oncol	2020	human	Lung	Lung adenocarcinoma	LUAD	ENSEMBL	RP11-146F11.5	RP11-146F11.5	lncRNA	up-regulation	NA	TTF1,CAVEOLIN1,ASNS,CASPASE7CLEAVEDD198,BAX,CDK1,BIM,DUSP4,X4EBP1_pT37T46	TTF1,CAVEOLIN1,ASNS,CASPASE7CLEAVEDD198,BAX,CDK1,BIM,DUSP4,X4EBP1_pT37T46	NA	NA	NA	Prognosis value/High proliferative activity/Regulation of cell cycle/Cell proliferation/DNA replication/DNA repair,	High proliferative activity:Most of the proteins overexpressed in uLUAD were highly active in various cancer types	GO,GSEA,KM analysis	CD4_Tcell	Plk1 Pathway/Aurora B Pathway/Fanconi Pathway/P53 Signaling Pathway Regulation Pathway/Myc Activ Pathway	NA	predicted
471	32850350	A Greedy Algorithm-Based Stem Cell LncRNA Signature Identifies a Novel Subgroup of Lung Adenocarcinoma Patients With Poor Prognosis	Front Oncol	2020	human	Lung	Lung adenocarcinoma	LUAD	ENSEMBL	RP11-13K12.5	RP11-13K12.5	lncRNA	up-regulation	NA	TTF1,CAVEOLIN1,ASNS,CASPASE7CLEAVEDD198,BAX,CDK1,BIM,DUSP4,X4EBP1_pT37T46	TTF1,CAVEOLIN1,ASNS,CASPASE7CLEAVEDD198,BAX,CDK1,BIM,DUSP4,X4EBP1_pT37T46	NA	NA	NA	Prognosis value/High proliferative activity/Regulation of cell cycle/Cell proliferation/DNA replication/DNA repair,	High proliferative activity:Most of the proteins overexpressed in uLUAD were highly active in various cancer types	GO,GSEA,KM analysis	CD8_Tcell	Plk1 Pathway/Aurora B Pathway/Fanconi Pathway/P53 Signaling Pathway Regulation Pathway/Myc Activ Pathway	NA	predicted
472	32850350	A Greedy Algorithm-Based Stem Cell LncRNA Signature Identifies a Novel Subgroup of Lung Adenocarcinoma Patients With Poor Prognosis	Front Oncol	2020	human	Lung	Lung adenocarcinoma	LUAD	ENSEMBL	RP11-13K12.5	RP11-13K12.5	lncRNA	up-regulation	NA	TTF1,CAVEOLIN1,ASNS,CASPASE7CLEAVEDD198,BAX,CDK1,BIM,DUSP4,X4EBP1_pT37T46	TTF1,CAVEOLIN1,ASNS,CASPASE7CLEAVEDD198,BAX,CDK1,BIM,DUSP4,X4EBP1_pT37T46	NA	NA	NA	Prognosis value/High proliferative activity/Regulation of cell cycle/Cell proliferation/DNA replication/DNA repair,	High proliferative activity:Most of the proteins overexpressed in uLUAD were highly active in various cancer types	GO,GSEA,KM analysis	CD4_Tcell	Plk1 Pathway/Aurora B Pathway/Fanconi Pathway/P53 Signaling Pathway Regulation Pathway/Myc Activ Pathway	NA	predicted
473	32850350	A Greedy Algorithm-Based Stem Cell LncRNA Signature Identifies a Novel Subgroup of Lung Adenocarcinoma Patients With Poor Prognosis	Front Oncol	2020	human	Lung	Lung adenocarcinoma	LUAD	ENSEMBL	RP11-13K12.1	RP11-13K12.1	lncRNA	up-regulation	NA	TTF1,CAVEOLIN1,ASNS,CASPASE7CLEAVEDD198,BAX,CDK1,BIM,DUSP4,X4EBP1_pT37T46	TTF1,CAVEOLIN1,ASNS,CASPASE7CLEAVEDD198,BAX,CDK1,BIM,DUSP4,X4EBP1_pT37T46	NA	NA	NA	Prognosis value/High proliferative activity/Regulation of cell cycle/Cell proliferation/DNA replication/DNA repair,	High proliferative activity:Most of the proteins overexpressed in uLUAD were highly active in various cancer types	GO,GSEA,KM analysis	CD8_Tcell	Plk1 Pathway/Aurora B Pathway/Fanconi Pathway/P53 Signaling Pathway Regulation Pathway/Myc Activ Pathway	NA	predicted
474	32850350	A Greedy Algorithm-Based Stem Cell LncRNA Signature Identifies a Novel Subgroup of Lung Adenocarcinoma Patients With Poor Prognosis	Front Oncol	2020	human	Lung	Lung adenocarcinoma	LUAD	ENSEMBL	RP11-13K12.1	RP11-13K12.1	lncRNA	up-regulation	NA	TTF1,CAVEOLIN1,ASNS,CASPASE7CLEAVEDD198,BAX,CDK1,BIM,DUSP4,X4EBP1_pT37T46	TTF1,CAVEOLIN1,ASNS,CASPASE7CLEAVEDD198,BAX,CDK1,BIM,DUSP4,X4EBP1_pT37T46	NA	NA	NA	Prognosis value/High proliferative activity/Regulation of cell cycle/Cell proliferation/DNA replication/DNA repair,	High proliferative activity:Most of the proteins overexpressed in uLUAD were highly active in various cancer types	GO,GSEA,KM analysis	CD4_Tcell	Plk1 Pathway/Aurora B Pathway/Fanconi Pathway/P53 Signaling Pathway Regulation Pathway/Myc Activ Pathway	NA	predicted
475	32850350	A Greedy Algorithm-Based Stem Cell LncRNA Signature Identifies a Novel Subgroup of Lung Adenocarcinoma Patients With Poor Prognosis	Front Oncol	2020	human	Lung	Lung adenocarcinoma	LUAD	ENSEMBL	RP11-127I20.5	RP11-127I20.5	lncRNA	up-regulation	NA	TTF1,CAVEOLIN1,ASNS,CASPASE7CLEAVEDD198,BAX,CDK1,BIM,DUSP4,X4EBP1_pT37T46	TTF1,CAVEOLIN1,ASNS,CASPASE7CLEAVEDD198,BAX,CDK1,BIM,DUSP4,X4EBP1_pT37T46	NA	NA	NA	Prognosis value/High proliferative activity/Regulation of cell cycle/Cell proliferation/DNA replication/DNA repair,	High proliferative activity:Most of the proteins overexpressed in uLUAD were highly active in various cancer types	GO,GSEA,KM analysis	CD8_Tcell	Plk1 Pathway/Aurora B Pathway/Fanconi Pathway/P53 Signaling Pathway Regulation Pathway/Myc Activ Pathway	NA	predicted
476	32850350	A Greedy Algorithm-Based Stem Cell LncRNA Signature Identifies a Novel Subgroup of Lung Adenocarcinoma Patients With Poor Prognosis	Front Oncol	2020	human	Lung	Lung adenocarcinoma	LUAD	ENSEMBL	RP11-127I20.5	RP11-127I20.5	lncRNA	up-regulation	NA	TTF1,CAVEOLIN1,ASNS,CASPASE7CLEAVEDD198,BAX,CDK1,BIM,DUSP4,X4EBP1_pT37T46	TTF1,CAVEOLIN1,ASNS,CASPASE7CLEAVEDD198,BAX,CDK1,BIM,DUSP4,X4EBP1_pT37T46	NA	NA	NA	Prognosis value/High proliferative activity/Regulation of cell cycle/Cell proliferation/DNA replication/DNA repair,	High proliferative activity:Most of the proteins overexpressed in uLUAD were highly active in various cancer types	GO,GSEA,KM analysis	CD4_Tcell	Plk1 Pathway/Aurora B Pathway/Fanconi Pathway/P53 Signaling Pathway Regulation Pathway/Myc Activ Pathway	NA	predicted
477	32850350	A Greedy Algorithm-Based Stem Cell LncRNA Signature Identifies a Novel Subgroup of Lung Adenocarcinoma Patients With Poor Prognosis	Front Oncol	2020	human	Lung	Lung adenocarcinoma	LUAD	ENSEMBL	RP11-126L15.4	RP11-126L15.4	lncRNA	up-regulation	NA	TTF1,CAVEOLIN1,ASNS,CASPASE7CLEAVEDD198,BAX,CDK1,BIM,DUSP4,X4EBP1_pT37T46	TTF1,CAVEOLIN1,ASNS,CASPASE7CLEAVEDD198,BAX,CDK1,BIM,DUSP4,X4EBP1_pT37T46	NA	NA	NA	Prognosis value/High proliferative activity/Regulation of cell cycle/Cell proliferation/DNA replication/DNA repair,	High proliferative activity:Most of the proteins overexpressed in uLUAD were highly active in various cancer types	GO,GSEA,KM analysis	CD8_Tcell	Plk1 Pathway/Aurora B Pathway/Fanconi Pathway/P53 Signaling Pathway Regulation Pathway/Myc Activ Pathway	NA	predicted
478	32850350	A Greedy Algorithm-Based Stem Cell LncRNA Signature Identifies a Novel Subgroup of Lung Adenocarcinoma Patients With Poor Prognosis	Front Oncol	2020	human	Lung	Lung adenocarcinoma	LUAD	ENSEMBL	RP11-126L15.4	RP11-126L15.4	lncRNA	up-regulation	NA	TTF1,CAVEOLIN1,ASNS,CASPASE7CLEAVEDD198,BAX,CDK1,BIM,DUSP4,X4EBP1_pT37T46	TTF1,CAVEOLIN1,ASNS,CASPASE7CLEAVEDD198,BAX,CDK1,BIM,DUSP4,X4EBP1_pT37T46	NA	NA	NA	Prognosis value/High proliferative activity/Regulation of cell cycle/Cell proliferation/DNA replication/DNA repair,	High proliferative activity:Most of the proteins overexpressed in uLUAD were highly active in various cancer types	GO,GSEA,KM analysis	CD4_Tcell	Plk1 Pathway/Aurora B Pathway/Fanconi Pathway/P53 Signaling Pathway Regulation Pathway/Myc Activ Pathway	NA	predicted
479	32850350	A Greedy Algorithm-Based Stem Cell LncRNA Signature Identifies a Novel Subgroup of Lung Adenocarcinoma Patients With Poor Prognosis	Front Oncol	2020	human	Lung	Lung adenocarcinoma	LUAD	ENSEMBL	RP11-1260E13.1	RP11-1260E13.1	lncRNA	up-regulation	NA	TTF1,CAVEOLIN1,ASNS,CASPASE7CLEAVEDD198,BAX,CDK1,BIM,DUSP4,X4EBP1_pT37T46	TTF1,CAVEOLIN1,ASNS,CASPASE7CLEAVEDD198,BAX,CDK1,BIM,DUSP4,X4EBP1_pT37T46	NA	NA	NA	Prognosis value/High proliferative activity/Regulation of cell cycle/Cell proliferation/DNA replication/DNA repair,	High proliferative activity:Most of the proteins overexpressed in uLUAD were highly active in various cancer types	GO,GSEA,KM analysis	CD8_Tcell	Plk1 Pathway/Aurora B Pathway/Fanconi Pathway/P53 Signaling Pathway Regulation Pathway/Myc Activ Pathway	NA	predicted
480	32850350	A Greedy Algorithm-Based Stem Cell LncRNA Signature Identifies a Novel Subgroup of Lung Adenocarcinoma Patients With Poor Prognosis	Front Oncol	2020	human	Lung	Lung adenocarcinoma	LUAD	ENSEMBL	RP11-1260E13.1	RP11-1260E13.1	lncRNA	up-regulation	NA	TTF1,CAVEOLIN1,ASNS,CASPASE7CLEAVEDD198,BAX,CDK1,BIM,DUSP4,X4EBP1_pT37T46	TTF1,CAVEOLIN1,ASNS,CASPASE7CLEAVEDD198,BAX,CDK1,BIM,DUSP4,X4EBP1_pT37T46	NA	NA	NA	Prognosis value/High proliferative activity/Regulation of cell cycle/Cell proliferation/DNA replication/DNA repair,	High proliferative activity:Most of the proteins overexpressed in uLUAD were highly active in various cancer types	GO,GSEA,KM analysis	CD4_Tcell	Plk1 Pathway/Aurora B Pathway/Fanconi Pathway/P53 Signaling Pathway Regulation Pathway/Myc Activ Pathway	NA	predicted
481	32850350	A Greedy Algorithm-Based Stem Cell LncRNA Signature Identifies a Novel Subgroup of Lung Adenocarcinoma Patients With Poor Prognosis	Front Oncol	2020	human	Lung	Lung adenocarcinoma	LUAD	ENSEMBL	RP11-1191J2.2	RP11-1191J2.2	lncRNA	up-regulation	NA	TTF1,CAVEOLIN1,ASNS,CASPASE7CLEAVEDD198,BAX,CDK1,BIM,DUSP4,X4EBP1_pT37T46	TTF1,CAVEOLIN1,ASNS,CASPASE7CLEAVEDD198,BAX,CDK1,BIM,DUSP4,X4EBP1_pT37T46	NA	NA	NA	Prognosis value/High proliferative activity/Regulation of cell cycle/Cell proliferation/DNA replication/DNA repair,	High proliferative activity:Most of the proteins overexpressed in uLUAD were highly active in various cancer types	GO,GSEA,KM analysis	CD8_Tcell	Plk1 Pathway/Aurora B Pathway/Fanconi Pathway/P53 Signaling Pathway Regulation Pathway/Myc Activ Pathway	NA	predicted
482	32850350	A Greedy Algorithm-Based Stem Cell LncRNA Signature Identifies a Novel Subgroup of Lung Adenocarcinoma Patients With Poor Prognosis	Front Oncol	2020	human	Lung	Lung adenocarcinoma	LUAD	ENSEMBL	RP11-1191J2.2	RP11-1191J2.2	lncRNA	up-regulation	NA	TTF1,CAVEOLIN1,ASNS,CASPASE7CLEAVEDD198,BAX,CDK1,BIM,DUSP4,X4EBP1_pT37T46	TTF1,CAVEOLIN1,ASNS,CASPASE7CLEAVEDD198,BAX,CDK1,BIM,DUSP4,X4EBP1_pT37T46	NA	NA	NA	Prognosis value/High proliferative activity/Regulation of cell cycle/Cell proliferation/DNA replication/DNA repair,	High proliferative activity:Most of the proteins overexpressed in uLUAD were highly active in various cancer types	GO,GSEA,KM analysis	CD4_Tcell	Plk1 Pathway/Aurora B Pathway/Fanconi Pathway/P53 Signaling Pathway Regulation Pathway/Myc Activ Pathway	NA	predicted
483	32850350	A Greedy Algorithm-Based Stem Cell LncRNA Signature Identifies a Novel Subgroup of Lung Adenocarcinoma Patients With Poor Prognosis	Front Oncol	2020	human	Lung	Lung adenocarcinoma	LUAD	ENSEMBL	RP11-118K6.3	RP11-118K6.3	lncRNA	up-regulation	NA	TTF1,CAVEOLIN1,ASNS,CASPASE7CLEAVEDD198,BAX,CDK1,BIM,DUSP4,X4EBP1_pT37T46	TTF1,CAVEOLIN1,ASNS,CASPASE7CLEAVEDD198,BAX,CDK1,BIM,DUSP4,X4EBP1_pT37T46	NA	NA	NA	Prognosis value/High proliferative activity/Regulation of cell cycle/Cell proliferation/DNA replication/DNA repair,	High proliferative activity:Most of the proteins overexpressed in uLUAD were highly active in various cancer types	GO,GSEA,KM analysis	CD8_Tcell	Plk1 Pathway/Aurora B Pathway/Fanconi Pathway/P53 Signaling Pathway Regulation Pathway/Myc Activ Pathway	NA	predicted
484	32850350	A Greedy Algorithm-Based Stem Cell LncRNA Signature Identifies a Novel Subgroup of Lung Adenocarcinoma Patients With Poor Prognosis	Front Oncol	2020	human	Lung	Lung adenocarcinoma	LUAD	ENSEMBL	RP11-118K6.3	RP11-118K6.3	lncRNA	up-regulation	NA	TTF1,CAVEOLIN1,ASNS,CASPASE7CLEAVEDD198,BAX,CDK1,BIM,DUSP4,X4EBP1_pT37T46	TTF1,CAVEOLIN1,ASNS,CASPASE7CLEAVEDD198,BAX,CDK1,BIM,DUSP4,X4EBP1_pT37T46	NA	NA	NA	Prognosis value/High proliferative activity/Regulation of cell cycle/Cell proliferation/DNA replication/DNA repair,	High proliferative activity:Most of the proteins overexpressed in uLUAD were highly active in various cancer types	GO,GSEA,KM analysis	CD4_Tcell	Plk1 Pathway/Aurora B Pathway/Fanconi Pathway/P53 Signaling Pathway Regulation Pathway/Myc Activ Pathway	NA	predicted
485	32850350	A Greedy Algorithm-Based Stem Cell LncRNA Signature Identifies a Novel Subgroup of Lung Adenocarcinoma Patients With Poor Prognosis	Front Oncol	2020	human	Lung	Lung adenocarcinoma	LUAD	ENSEMBL	RP11-114G22.1	RP11-114G22.1	lncRNA	up-regulation	NA	TTF1,CAVEOLIN1,ASNS,CASPASE7CLEAVEDD198,BAX,CDK1,BIM,DUSP4,X4EBP1_pT37T46	TTF1,CAVEOLIN1,ASNS,CASPASE7CLEAVEDD198,BAX,CDK1,BIM,DUSP4,X4EBP1_pT37T46	NA	NA	NA	Prognosis value/High proliferative activity/Regulation of cell cycle/Cell proliferation/DNA replication/DNA repair,	High proliferative activity:Most of the proteins overexpressed in uLUAD were highly active in various cancer types	GO,GSEA,KM analysis	CD8_Tcell	Plk1 Pathway/Aurora B Pathway/Fanconi Pathway/P53 Signaling Pathway Regulation Pathway/Myc Activ Pathway	NA	predicted
486	32850350	A Greedy Algorithm-Based Stem Cell LncRNA Signature Identifies a Novel Subgroup of Lung Adenocarcinoma Patients With Poor Prognosis	Front Oncol	2020	human	Lung	Lung adenocarcinoma	LUAD	ENSEMBL	RP11-114G22.1	RP11-114G22.1	lncRNA	up-regulation	NA	TTF1,CAVEOLIN1,ASNS,CASPASE7CLEAVEDD198,BAX,CDK1,BIM,DUSP4,X4EBP1_pT37T46	TTF1,CAVEOLIN1,ASNS,CASPASE7CLEAVEDD198,BAX,CDK1,BIM,DUSP4,X4EBP1_pT37T46	NA	NA	NA	Prognosis value/High proliferative activity/Regulation of cell cycle/Cell proliferation/DNA replication/DNA repair,	High proliferative activity:Most of the proteins overexpressed in uLUAD were highly active in various cancer types	GO,GSEA,KM analysis	CD4_Tcell	Plk1 Pathway/Aurora B Pathway/Fanconi Pathway/P53 Signaling Pathway Regulation Pathway/Myc Activ Pathway	NA	predicted
487	32850350	A Greedy Algorithm-Based Stem Cell LncRNA Signature Identifies a Novel Subgroup of Lung Adenocarcinoma Patients With Poor Prognosis	Front Oncol	2020	human	Lung	Lung adenocarcinoma	LUAD	ENSEMBL	RP11-10A14.5	RP11-10A14.5	lncRNA	up-regulation	NA	TTF1,CAVEOLIN1,ASNS,CASPASE7CLEAVEDD198,BAX,CDK1,BIM,DUSP4,X4EBP1_pT37T46	TTF1,CAVEOLIN1,ASNS,CASPASE7CLEAVEDD198,BAX,CDK1,BIM,DUSP4,X4EBP1_pT37T46	NA	NA	NA	Prognosis value/High proliferative activity/Regulation of cell cycle/Cell proliferation/DNA replication/DNA repair,	High proliferative activity:Most of the proteins overexpressed in uLUAD were highly active in various cancer types	GO,GSEA,KM analysis	CD8_Tcell	Plk1 Pathway/Aurora B Pathway/Fanconi Pathway/P53 Signaling Pathway Regulation Pathway/Myc Activ Pathway	NA	predicted
488	32850350	A Greedy Algorithm-Based Stem Cell LncRNA Signature Identifies a Novel Subgroup of Lung Adenocarcinoma Patients With Poor Prognosis	Front Oncol	2020	human	Lung	Lung adenocarcinoma	LUAD	ENSEMBL	RP11-10A14.5	RP11-10A14.5	lncRNA	up-regulation	NA	TTF1,CAVEOLIN1,ASNS,CASPASE7CLEAVEDD198,BAX,CDK1,BIM,DUSP4,X4EBP1_pT37T46	TTF1,CAVEOLIN1,ASNS,CASPASE7CLEAVEDD198,BAX,CDK1,BIM,DUSP4,X4EBP1_pT37T46	NA	NA	NA	Prognosis value/High proliferative activity/Regulation of cell cycle/Cell proliferation/DNA replication/DNA repair,	High proliferative activity:Most of the proteins overexpressed in uLUAD were highly active in various cancer types	GO,GSEA,KM analysis	CD4_Tcell	Plk1 Pathway/Aurora B Pathway/Fanconi Pathway/P53 Signaling Pathway Regulation Pathway/Myc Activ Pathway	NA	predicted
489	32850350	A Greedy Algorithm-Based Stem Cell LncRNA Signature Identifies a Novel Subgroup of Lung Adenocarcinoma Patients With Poor Prognosis	Front Oncol	2020	human	Lung	Lung adenocarcinoma	LUAD	ENSEMBL	RP11-108M12.3	RP11-108M12.3	lncRNA	up-regulation	NA	TTF1,CAVEOLIN1,ASNS,CASPASE7CLEAVEDD198,BAX,CDK1,BIM,DUSP4,X4EBP1_pT37T46	TTF1,CAVEOLIN1,ASNS,CASPASE7CLEAVEDD198,BAX,CDK1,BIM,DUSP4,X4EBP1_pT37T46	NA	NA	NA	Prognosis value/High proliferative activity/Regulation of cell cycle/Cell proliferation/DNA replication/DNA repair,	High proliferative activity:Most of the proteins overexpressed in uLUAD were highly active in various cancer types	GO,GSEA,KM analysis	CD8_Tcell	Plk1 Pathway/Aurora B Pathway/Fanconi Pathway/P53 Signaling Pathway Regulation Pathway/Myc Activ Pathway	NA	predicted
490	32850350	A Greedy Algorithm-Based Stem Cell LncRNA Signature Identifies a Novel Subgroup of Lung Adenocarcinoma Patients With Poor Prognosis	Front Oncol	2020	human	Lung	Lung adenocarcinoma	LUAD	ENSEMBL	RP11-108M12.3	RP11-108M12.3	lncRNA	up-regulation	NA	TTF1,CAVEOLIN1,ASNS,CASPASE7CLEAVEDD198,BAX,CDK1,BIM,DUSP4,X4EBP1_pT37T46	TTF1,CAVEOLIN1,ASNS,CASPASE7CLEAVEDD198,BAX,CDK1,BIM,DUSP4,X4EBP1_pT37T46	NA	NA	NA	Prognosis value/High proliferative activity/Regulation of cell cycle/Cell proliferation/DNA replication/DNA repair,	High proliferative activity:Most of the proteins overexpressed in uLUAD were highly active in various cancer types	GO,GSEA,KM analysis	CD4_Tcell	Plk1 Pathway/Aurora B Pathway/Fanconi Pathway/P53 Signaling Pathway Regulation Pathway/Myc Activ Pathway	NA	predicted
491	32850350	A Greedy Algorithm-Based Stem Cell LncRNA Signature Identifies a Novel Subgroup of Lung Adenocarcinoma Patients With Poor Prognosis	Front Oncol	2020	human	Lung	Lung adenocarcinoma	LUAD	ENSEMBL	RP11-108L7.15	RP11-108L7.15	lncRNA	up-regulation	NA	TTF1,CAVEOLIN1,ASNS,CASPASE7CLEAVEDD198,BAX,CDK1,BIM,DUSP4,X4EBP1_pT37T46	TTF1,CAVEOLIN1,ASNS,CASPASE7CLEAVEDD198,BAX,CDK1,BIM,DUSP4,X4EBP1_pT37T46	NA	NA	NA	Prognosis value/High proliferative activity/Regulation of cell cycle/Cell proliferation/DNA replication/DNA repair,	High proliferative activity:Most of the proteins overexpressed in uLUAD were highly active in various cancer types	GO,GSEA,KM analysis	CD8_Tcell	Plk1 Pathway/Aurora B Pathway/Fanconi Pathway/P53 Signaling Pathway Regulation Pathway/Myc Activ Pathway	NA	predicted
492	32850350	A Greedy Algorithm-Based Stem Cell LncRNA Signature Identifies a Novel Subgroup of Lung Adenocarcinoma Patients With Poor Prognosis	Front Oncol	2020	human	Lung	Lung adenocarcinoma	LUAD	ENSEMBL	RP11-108L7.15	RP11-108L7.15	lncRNA	up-regulation	NA	TTF1,CAVEOLIN1,ASNS,CASPASE7CLEAVEDD198,BAX,CDK1,BIM,DUSP4,X4EBP1_pT37T46	TTF1,CAVEOLIN1,ASNS,CASPASE7CLEAVEDD198,BAX,CDK1,BIM,DUSP4,X4EBP1_pT37T46	NA	NA	NA	Prognosis value/High proliferative activity/Regulation of cell cycle/Cell proliferation/DNA replication/DNA repair,	High proliferative activity:Most of the proteins overexpressed in uLUAD were highly active in various cancer types	GO,GSEA,KM analysis	CD4_Tcell	Plk1 Pathway/Aurora B Pathway/Fanconi Pathway/P53 Signaling Pathway Regulation Pathway/Myc Activ Pathway	NA	predicted
493	32850350	A Greedy Algorithm-Based Stem Cell LncRNA Signature Identifies a Novel Subgroup of Lung Adenocarcinoma Patients With Poor Prognosis	Front Oncol	2020	human	Lung	Lung adenocarcinoma	LUAD	ENSEMBL	RP11-108K3.2	RP11-108K3.2	lncRNA	up-regulation	NA	TTF1,CAVEOLIN1,ASNS,CASPASE7CLEAVEDD198,BAX,CDK1,BIM,DUSP4,X4EBP1_pT37T46	TTF1,CAVEOLIN1,ASNS,CASPASE7CLEAVEDD198,BAX,CDK1,BIM,DUSP4,X4EBP1_pT37T46	NA	NA	NA	Prognosis value/High proliferative activity/Regulation of cell cycle/Cell proliferation/DNA replication/DNA repair,	High proliferative activity:Most of the proteins overexpressed in uLUAD were highly active in various cancer types	GO,GSEA,KM analysis	CD8_Tcell	Plk1 Pathway/Aurora B Pathway/Fanconi Pathway/P53 Signaling Pathway Regulation Pathway/Myc Activ Pathway	NA	predicted
494	32850350	A Greedy Algorithm-Based Stem Cell LncRNA Signature Identifies a Novel Subgroup of Lung Adenocarcinoma Patients With Poor Prognosis	Front Oncol	2020	human	Lung	Lung adenocarcinoma	LUAD	ENSEMBL	RP11-108K3.2	RP11-108K3.2	lncRNA	up-regulation	NA	TTF1,CAVEOLIN1,ASNS,CASPASE7CLEAVEDD198,BAX,CDK1,BIM,DUSP4,X4EBP1_pT37T46	TTF1,CAVEOLIN1,ASNS,CASPASE7CLEAVEDD198,BAX,CDK1,BIM,DUSP4,X4EBP1_pT37T46	NA	NA	NA	Prognosis value/High proliferative activity/Regulation of cell cycle/Cell proliferation/DNA replication/DNA repair,	High proliferative activity:Most of the proteins overexpressed in uLUAD were highly active in various cancer types	GO,GSEA,KM analysis	CD4_Tcell	Plk1 Pathway/Aurora B Pathway/Fanconi Pathway/P53 Signaling Pathway Regulation Pathway/Myc Activ Pathway	NA	predicted
495	32850350	A Greedy Algorithm-Based Stem Cell LncRNA Signature Identifies a Novel Subgroup of Lung Adenocarcinoma Patients With Poor Prognosis	Front Oncol	2020	human	Lung	Lung adenocarcinoma	LUAD	ENSEMBL	RP11-108K3.1	RP11-108K3.1	lncRNA	up-regulation	NA	TTF1,CAVEOLIN1,ASNS,CASPASE7CLEAVEDD198,BAX,CDK1,BIM,DUSP4,X4EBP1_pT37T46	TTF1,CAVEOLIN1,ASNS,CASPASE7CLEAVEDD198,BAX,CDK1,BIM,DUSP4,X4EBP1_pT37T46	NA	NA	NA	Prognosis value/High proliferative activity/Regulation of cell cycle/Cell proliferation/DNA replication/DNA repair,	High proliferative activity:Most of the proteins overexpressed in uLUAD were highly active in various cancer types	GO,GSEA,KM analysis	CD8_Tcell	Plk1 Pathway/Aurora B Pathway/Fanconi Pathway/P53 Signaling Pathway Regulation Pathway/Myc Activ Pathway	NA	predicted
496	32850350	A Greedy Algorithm-Based Stem Cell LncRNA Signature Identifies a Novel Subgroup of Lung Adenocarcinoma Patients With Poor Prognosis	Front Oncol	2020	human	Lung	Lung adenocarcinoma	LUAD	ENSEMBL	RP11-108K3.1	RP11-108K3.1	lncRNA	up-regulation	NA	TTF1,CAVEOLIN1,ASNS,CASPASE7CLEAVEDD198,BAX,CDK1,BIM,DUSP4,X4EBP1_pT37T46	TTF1,CAVEOLIN1,ASNS,CASPASE7CLEAVEDD198,BAX,CDK1,BIM,DUSP4,X4EBP1_pT37T46	NA	NA	NA	Prognosis value/High proliferative activity/Regulation of cell cycle/Cell proliferation/DNA replication/DNA repair,	High proliferative activity:Most of the proteins overexpressed in uLUAD were highly active in various cancer types	GO,GSEA,KM analysis	CD4_Tcell	Plk1 Pathway/Aurora B Pathway/Fanconi Pathway/P53 Signaling Pathway Regulation Pathway/Myc Activ Pathway	NA	predicted
497	32850350	A Greedy Algorithm-Based Stem Cell LncRNA Signature Identifies a Novel Subgroup of Lung Adenocarcinoma Patients With Poor Prognosis	Front Oncol	2020	human	Lung	Lung adenocarcinoma	LUAD	ENSEMBL	RP11-1038A11.1	RP11-1038A11.1	lncRNA	up-regulation	NA	TTF1,CAVEOLIN1,ASNS,CASPASE7CLEAVEDD198,BAX,CDK1,BIM,DUSP4,X4EBP1_pT37T46	TTF1,CAVEOLIN1,ASNS,CASPASE7CLEAVEDD198,BAX,CDK1,BIM,DUSP4,X4EBP1_pT37T46	NA	NA	NA	Prognosis value/High proliferative activity/Regulation of cell cycle/Cell proliferation/DNA replication/DNA repair,	High proliferative activity:Most of the proteins overexpressed in uLUAD were highly active in various cancer types	GO,GSEA,KM analysis	CD8_Tcell	Plk1 Pathway/Aurora B Pathway/Fanconi Pathway/P53 Signaling Pathway Regulation Pathway/Myc Activ Pathway	NA	predicted
498	32850350	A Greedy Algorithm-Based Stem Cell LncRNA Signature Identifies a Novel Subgroup of Lung Adenocarcinoma Patients With Poor Prognosis	Front Oncol	2020	human	Lung	Lung adenocarcinoma	LUAD	ENSEMBL	RP11-1038A11.1	RP11-1038A11.1	lncRNA	up-regulation	NA	TTF1,CAVEOLIN1,ASNS,CASPASE7CLEAVEDD198,BAX,CDK1,BIM,DUSP4,X4EBP1_pT37T46	TTF1,CAVEOLIN1,ASNS,CASPASE7CLEAVEDD198,BAX,CDK1,BIM,DUSP4,X4EBP1_pT37T46	NA	NA	NA	Prognosis value/High proliferative activity/Regulation of cell cycle/Cell proliferation/DNA replication/DNA repair,	High proliferative activity:Most of the proteins overexpressed in uLUAD were highly active in various cancer types	GO,GSEA,KM analysis	CD4_Tcell	Plk1 Pathway/Aurora B Pathway/Fanconi Pathway/P53 Signaling Pathway Regulation Pathway/Myc Activ Pathway	NA	predicted
499	32850350	A Greedy Algorithm-Based Stem Cell LncRNA Signature Identifies a Novel Subgroup of Lung Adenocarcinoma Patients With Poor Prognosis	Front Oncol	2020	human	Lung	Lung adenocarcinoma	LUAD	ENSEMBL	RP11-1029J19.4	RP11-1029J19.4	lncRNA	up-regulation	NA	TTF1,CAVEOLIN1,ASNS,CASPASE7CLEAVEDD198,BAX,CDK1,BIM,DUSP4,X4EBP1_pT37T46	TTF1,CAVEOLIN1,ASNS,CASPASE7CLEAVEDD198,BAX,CDK1,BIM,DUSP4,X4EBP1_pT37T46	NA	NA	NA	Prognosis value/High proliferative activity/Regulation of cell cycle/Cell proliferation/DNA replication/DNA repair,	High proliferative activity:Most of the proteins overexpressed in uLUAD were highly active in various cancer types	GO,GSEA,KM analysis	CD8_Tcell	Plk1 Pathway/Aurora B Pathway/Fanconi Pathway/P53 Signaling Pathway Regulation Pathway/Myc Activ Pathway	NA	predicted
500	32850350	A Greedy Algorithm-Based Stem Cell LncRNA Signature Identifies a Novel Subgroup of Lung Adenocarcinoma Patients With Poor Prognosis	Front Oncol	2020	human	Lung	Lung adenocarcinoma	LUAD	ENSEMBL	RP11-1029J19.4	RP11-1029J19.4	lncRNA	up-regulation	NA	TTF1,CAVEOLIN1,ASNS,CASPASE7CLEAVEDD198,BAX,CDK1,BIM,DUSP4,X4EBP1_pT37T46	TTF1,CAVEOLIN1,ASNS,CASPASE7CLEAVEDD198,BAX,CDK1,BIM,DUSP4,X4EBP1_pT37T46	NA	NA	NA	Prognosis value/High proliferative activity/Regulation of cell cycle/Cell proliferation/DNA replication/DNA repair,	High proliferative activity:Most of the proteins overexpressed in uLUAD were highly active in various cancer types	GO,GSEA,KM analysis	CD4_Tcell	Plk1 Pathway/Aurora B Pathway/Fanconi Pathway/P53 Signaling Pathway Regulation Pathway/Myc Activ Pathway	NA	predicted
501	32850350	A Greedy Algorithm-Based Stem Cell LncRNA Signature Identifies a Novel Subgroup of Lung Adenocarcinoma Patients With Poor Prognosis	Front Oncol	2020	human	Lung	Lung adenocarcinoma	LUAD	ENSEMBL	RP11-100L22.1	RP11-100L22.1	lncRNA	down-regulation	NA	TTF1,CAVEOLIN1,ASNS,CASPASE7CLEAVEDD198,BAX,CDK1,BIM,DUSP4,X4EBP1_pT37T46	TTF1,CAVEOLIN1,ASNS,CASPASE7CLEAVEDD198,BAX,CDK1,BIM,DUSP4,X4EBP1_pT37T46	NA	NA	NA	Prognosis value/High proliferative activity/Regulation of cell cycle/Cell proliferation/DNA replication/DNA repair,	High proliferative activity:Most of the proteins overexpressed in uLUAD were highly active in various cancer types	GO,GSEA,KM analysis	CD8_Tcell	Plk1 Pathway/Aurora B Pathway/Fanconi Pathway/P53 Signaling Pathway Regulation Pathway/Myc Activ Pathway	NA	predicted
502	32850350	A Greedy Algorithm-Based Stem Cell LncRNA Signature Identifies a Novel Subgroup of Lung Adenocarcinoma Patients With Poor Prognosis	Front Oncol	2020	human	Lung	Lung adenocarcinoma	LUAD	ENSEMBL	RP11-100L22.1	RP11-100L22.1	lncRNA	down-regulation	NA	TTF1,CAVEOLIN1,ASNS,CASPASE7CLEAVEDD198,BAX,CDK1,BIM,DUSP4,X4EBP1_pT37T46	TTF1,CAVEOLIN1,ASNS,CASPASE7CLEAVEDD198,BAX,CDK1,BIM,DUSP4,X4EBP1_pT37T46	NA	NA	NA	Prognosis value/High proliferative activity/Regulation of cell cycle/Cell proliferation/DNA replication/DNA repair,	High proliferative activity:Most of the proteins overexpressed in uLUAD were highly active in various cancer types	GO,GSEA,KM analysis	CD4_Tcell	Plk1 Pathway/Aurora B Pathway/Fanconi Pathway/P53 Signaling Pathway Regulation Pathway/Myc Activ Pathway	NA	predicted
503	32850350	A Greedy Algorithm-Based Stem Cell LncRNA Signature Identifies a Novel Subgroup of Lung Adenocarcinoma Patients With Poor Prognosis	Front Oncol	2020	human	Lung	Lung adenocarcinoma	LUAD	ENSEMBL	RP11-100E13.1	RP11-100E13.1	lncRNA	up-regulation	NA	TTF1,CAVEOLIN1,ASNS,CASPASE7CLEAVEDD198,BAX,CDK1,BIM,DUSP4,X4EBP1_pT37T46	TTF1,CAVEOLIN1,ASNS,CASPASE7CLEAVEDD198,BAX,CDK1,BIM,DUSP4,X4EBP1_pT37T46	NA	NA	NA	Prognosis value/High proliferative activity/Regulation of cell cycle/Cell proliferation/DNA replication/DNA repair,	High proliferative activity:Most of the proteins overexpressed in uLUAD were highly active in various cancer types	GO,GSEA,KM analysis	CD8_Tcell	Plk1 Pathway/Aurora B Pathway/Fanconi Pathway/P53 Signaling Pathway Regulation Pathway/Myc Activ Pathway	NA	predicted
504	32850350	A Greedy Algorithm-Based Stem Cell LncRNA Signature Identifies a Novel Subgroup of Lung Adenocarcinoma Patients With Poor Prognosis	Front Oncol	2020	human	Lung	Lung adenocarcinoma	LUAD	ENSEMBL	RP11-100E13.1	RP11-100E13.1	lncRNA	up-regulation	NA	TTF1,CAVEOLIN1,ASNS,CASPASE7CLEAVEDD198,BAX,CDK1,BIM,DUSP4,X4EBP1_pT37T46	TTF1,CAVEOLIN1,ASNS,CASPASE7CLEAVEDD198,BAX,CDK1,BIM,DUSP4,X4EBP1_pT37T46	NA	NA	NA	Prognosis value/High proliferative activity/Regulation of cell cycle/Cell proliferation/DNA replication/DNA repair,	High proliferative activity:Most of the proteins overexpressed in uLUAD were highly active in various cancer types	GO,GSEA,KM analysis	CD4_Tcell	Plk1 Pathway/Aurora B Pathway/Fanconi Pathway/P53 Signaling Pathway Regulation Pathway/Myc Activ Pathway	NA	predicted
505	32850350	A Greedy Algorithm-Based Stem Cell LncRNA Signature Identifies a Novel Subgroup of Lung Adenocarcinoma Patients With Poor Prognosis	Front Oncol	2020	human	Lung	Lung adenocarcinoma	LUAD	NA	POU6F2-AS2	POU6F2-AS2	lncRNA	up-regulation	NA	TTF1,CAVEOLIN1,ASNS,CASPASE7CLEAVEDD198,BAX,CDK1,BIM,DUSP4,X4EBP1_pT37T46	TTF1,CAVEOLIN1,ASNS,CASPASE7CLEAVEDD198,BAX,CDK1,BIM,DUSP4,X4EBP1_pT37T46	NA	NA	NA	Prognosis value/High proliferative activity/Regulation of cell cycle/Cell proliferation/DNA replication/DNA repair,	High proliferative activity:Most of the proteins overexpressed in uLUAD were highly active in various cancer types	GO,GSEA,KM analysis	CD8_Tcell	Plk1 Pathway/Aurora B Pathway/Fanconi Pathway/P53 Signaling Pathway Regulation Pathway/Myc Activ Pathway	NA	predicted
506	32850350	A Greedy Algorithm-Based Stem Cell LncRNA Signature Identifies a Novel Subgroup of Lung Adenocarcinoma Patients With Poor Prognosis	Front Oncol	2020	human	Lung	Lung adenocarcinoma	LUAD	NA	POU6F2-AS2	POU6F2-AS2	lncRNA	up-regulation	NA	TTF1,CAVEOLIN1,ASNS,CASPASE7CLEAVEDD198,BAX,CDK1,BIM,DUSP4,X4EBP1_pT37T46	TTF1,CAVEOLIN1,ASNS,CASPASE7CLEAVEDD198,BAX,CDK1,BIM,DUSP4,X4EBP1_pT37T46	NA	NA	NA	Prognosis value/High proliferative activity/Regulation of cell cycle/Cell proliferation/DNA replication/DNA repair,	High proliferative activity:Most of the proteins overexpressed in uLUAD were highly active in various cancer types	GO,GSEA,KM analysis	CD4_Tcell	Plk1 Pathway/Aurora B Pathway/Fanconi Pathway/P53 Signaling Pathway Regulation Pathway/Myc Activ Pathway	NA	predicted
507	32850350	A Greedy Algorithm-Based Stem Cell LncRNA Signature Identifies a Novel Subgroup of Lung Adenocarcinoma Patients With Poor Prognosis	Front Oncol	2020	human	Lung	Lung adenocarcinoma	LUAD	NA	NOVA1-AS1	NOVA1-AS1	lncRNA	up-regulation	NA	TTF1,CAVEOLIN1,ASNS,CASPASE7CLEAVEDD198,BAX,CDK1,BIM,DUSP4,X4EBP1_pT37T46	TTF1,CAVEOLIN1,ASNS,CASPASE7CLEAVEDD198,BAX,CDK1,BIM,DUSP4,X4EBP1_pT37T46	NA	NA	NA	Prognosis value/High proliferative activity/Regulation of cell cycle/Cell proliferation/DNA replication/DNA repair,	High proliferative activity:Most of the proteins overexpressed in uLUAD were highly active in various cancer types	GO,GSEA,KM analysis	CD8_Tcell	Plk1 Pathway/Aurora B Pathway/Fanconi Pathway/P53 Signaling Pathway Regulation Pathway/Myc Activ Pathway	NA	predicted
508	32850350	A Greedy Algorithm-Based Stem Cell LncRNA Signature Identifies a Novel Subgroup of Lung Adenocarcinoma Patients With Poor Prognosis	Front Oncol	2020	human	Lung	Lung adenocarcinoma	LUAD	NA	NOVA1-AS1	NOVA1-AS1	lncRNA	up-regulation	NA	TTF1,CAVEOLIN1,ASNS,CASPASE7CLEAVEDD198,BAX,CDK1,BIM,DUSP4,X4EBP1_pT37T46	TTF1,CAVEOLIN1,ASNS,CASPASE7CLEAVEDD198,BAX,CDK1,BIM,DUSP4,X4EBP1_pT37T46	NA	NA	NA	Prognosis value/High proliferative activity/Regulation of cell cycle/Cell proliferation/DNA replication/DNA repair,	High proliferative activity:Most of the proteins overexpressed in uLUAD were highly active in various cancer types	GO,GSEA,KM analysis	CD4_Tcell	Plk1 Pathway/Aurora B Pathway/Fanconi Pathway/P53 Signaling Pathway Regulation Pathway/Myc Activ Pathway	NA	predicted
509	21221132	A human herpesvirus miRNA attenuates interferon signaling and contributes to maintenance of viral latency by targeting IKKε	Cell Res	2011	human	Skin	Kaposi sarcoma	KS	NA	NA	hsa-miR-K12-11	microRNA	up-regulation	NA	IKKε,IRF3	IKKε,IRF3	Phosphorylation level	Gene expression level:Ectopic expression of miR-K12-11 decreased the IKKεprotein level/Phosphorylation level:MiR-K12-11 decreased IRF3 phosphorylation during SeV infection	qPCR,WB	Virus infetion related/Inflammation response regulated/Anti-virus responses enhanced	Virus infetion related:IKKε was down-regulated in KSHV-infected cell lines by miR-K12-11/Inflammation response regulated:Expression of miR-K12-11 attenuated the IFN signaling pathway/Anti-virus responses enhanced:MiR-K12-11 inhibited IKKε's synergistic effect on KSHV reactivation	RT-PCR,WB,qPCR,IF	NA	Ifn Signaling Pathway	inhibition	validated
510	8573615	A human melanoma cell line transduced with an interleukin-4 gene by a retroviral vector releases biologically active IL-4 and maintains the original tumor antigenic phenotype	Hum Gene Ther	1995	human	Skin	Skin cutaneous melanoma	SKCM	NA	IL-4	IL-4	mRNA	NA	poor	IL-2	IL-2	NA	NA	NA	Tumor immune microenvironment regulated	Tumor immune microenvironment regulated:IL-4 inhibited the induction of LAK activity by IL-2	FCM	NA	NA	inhibition	validated
511	25103413	A hypoxia-induced decrease of either MICA/B or Hsp70 on the membrane of tumor cells mediates immune escape from NK cells	Cell Stress Chaperones	2015	human	Lung	Lung adenocarcinoma	LUAD	NA	HSP70	Hsp70	mRNA	NA	NA	NA	NA	NA	NA	NA	Cell cytotoxicity regulated	Cell cytotoxicity regulated:Downregulated Hsp70 impaired NK cell-mediated cytotoxicity	WB,ELISA	NK_cell	NA	NA	validated
512	25103413	A hypoxia-induced decrease of either MICA/B or Hsp70 on the membrane of tumor cells mediates immune escape from NK cells	Cell Stress Chaperones	2015	human	Breast	Breast invasive carcinoma	BRCA	NA	HSP70	Hsp70	mRNA	NA	NA	NA	NA	NA	NA	NA	Cell cytotoxicity regulated	Cell cytotoxicity regulated:Downregulated Hsp70 impaired NK cell-mediated cytotoxicity	WB,ELISA	NK_cell	NA	NA	validated
513	22915806	A Kaposi's sarcoma-associated herpesvirus microRNA and its variants target the transforming growth factor β pathway to promote cell survival	J Virol	2012	human	Skin	Kaposi sarcoma	KS	NA	NA	hsa-miR-K10a	microRNA	NA	NA	TβRII	TβRII	Gene expression level	Gene expression level:MiR-K10a variants targeted TβRII	WB	Immune response suppressed/Apoptosis level regulated	Immune response suppressed:KSHV miR-K10a blocked TGF-βsignaling/Apoptosis level regulated:MiR-K10a variants protected cells from TGF-β-induced cell growth arrest and apoptosis	Luciferase assay,FCM,WB	NA	NA	inhibition	validated
514	21530489	A let-7/Fas double-negative feedback loop regulates human colon carcinoma cells sensitivity to Fas-related apoptosis	Biochem Biophys Res Commun	2011	human	Liver and intrahepatic bile ducts	Liver hepatocellular carcinoma	LIHC	NA	NA	hsa-Let-7	microRNA	NA	NA	NA	NA	NA	NA	NA	Apoptosis level regulated	Apoptosis level regulated:Let-7 microRNA decreased Fas expression and sensitized cells to Fas-related apoptosis	WB	NA	NA	inhibition	validated
515	21530489	A let-7/Fas double-negative feedback loop regulates human colon carcinoma cells sensitivity to Fas-related apoptosis	Biochem Biophys Res Commun	2011	human	Colon	Colon adenocarcinoma	COAD	NA	NA	hsa-Let-7	microRNA	NA	NA	NA	NA	NA	NA	NA	Apoptosis level regulated	Apoptosis level regulated:Let-7 microRNA decreased Fas expression and sensitized cells to Fas-related apoptosis	WB	NA	NA	inhibition	validated
516	32967061	A lncRNA prognostic signature associated with immune infiltration and tumour mutation burden in breast cancer	J Cell Mol Med	2020	human	Breast	Breast invasive carcinoma	BRCA	NA	LINC01215	LINC01215	lncRNA	NA	good	hsa-mir-137,hsa-mir-1827,hsa-mir-224-5p,hsa-mir-559,hsa-mir-6867-5p,APOL6,CD40LG,CHRDL1,CHRDL1,CHST2,GIMAP1,GL1PR1,IGF1,KBTBD8,LIX1L,MPEG1,PAX5,PPP1R16B,PRKCB,RAB8B	hsa-mir-137,hsa-mir-1827,hsa-mir-224-5p,hsa-mir-559,hsa-mir-6867-5p,APOL6,CD40LG,CHRDL1,CHRDL1,CHST2,GIMAP1,GL1PR1,IGF1,KBTBD8,LIX1L,MPEG1,PAX5,PPP1R16B,PRKCB,RAB8B	NA	NA	NA	Prognosis value/Immune response related/T cell activation regulated/Lymphocyte proliferation regulation	NA	GO,KM analysis	NA	NA	activation	predicted
517	24058750	A membrane penetrating peptide aptamer inhibits STAT3 function and suppresses the growth of STAT3 addicted tumor cells	JAKSTAT	2012	human	Hematopoietic and reticuloendothelial systems	Acute myeloid leukaemia	LAML	ENSEMBL	ENSG00000168610	STAT3	mRNA	NA	NA	NA	NA	NA	NA	NA	Tumor growth inhibited	Tumor growth inhibited:Reduced STAT3 levels inhibited tumor growth	IHC	NA	NA	inhibition	validated
518	23239971	A miRNA binding site single-nucleotide polymorphism in the 3'-UTR region of the IL23R gene is associated with breast cancer	PLoS One	2012	human	Breast	Breast invasive carcinoma	BRCA	ENSEMBL	ENSG00000162594	IL23R	mRNA	NA	NA	NA	NA	NA	NA	NA	Tumor progression related	Tumor progression related:IL23R might be associated with the risk of breast cancer	NA	T_cell	NA	NA	validated
519	24035832	A modeled dynamic regulatory network of NF-κB and IL-6 mediated by miRNA	Biosystems	2013	human	NA	NA	NA	miRBase	MI0000077	hsa-miR-21	microRNA	NA	NA	NA	NA	NA	NA	NA	Immune response regulated	Immune response regulated:Negative feedback that is mediated by miR-21 stimulated the oscillations in NF-κB and IL-6 activity	NA	NA	NA	inhibition	predicted
520	33340691	A new survival model based on ion channel genes for prognostic prediction in hepatocellular carcinoma	Genomics	2021	human	Liver and intrahepatic bile ducts	Liver hepatocellular carcinoma	LIHC	ENSEMBL	ENSG00000160746	ANO10	mRNA	up-regulation	NA	NA	NA	NA	NA	NA	Prognosis related	Prognosis related:Up-regulated ANO10 were related to the poor prognosis of HCC patients	NA	NA	NA	inhibition	validated
521	33340691	A new survival model based on ion channel genes for prognostic prediction in hepatocellular carcinoma	Genomics	2021	human	Liver and intrahepatic bile ducts	Liver hepatocellular carcinoma	LIHC	ENSEMBL	ENSG00000114859	CLCN2	mRNA	up-regulation	NA	NA	NA	NA	NA	NA	Prognosis related	Prognosis related:Up-regulated CLCN2 were related to the poor prognosis of HCC patients	NA	NA	NA	inhibition	validated
522	31885571	A Novel Biomarker Based on miRNA to Predict the Prognosis of Muscle-Invasive Bladder Urothelial Carcinoma	J Oncol	2019	human	Bladder	Bladder cancer	BLCA	miRBase	MI0006386	hsa-miR-1251	microRNA	up-regulation	poor	NA	NA	NA	NA	NA	Immune cell infiltration related	Immune cell infiltration related:Several miRNAs had the potential correlation with immune cell infiltration abundance	TIMER	Macrophages	NA	NA	predicted
523	31885571	A Novel Biomarker Based on miRNA to Predict the Prognosis of Muscle-Invasive Bladder Urothelial Carcinoma	J Oncol	2019	human	Bladder	Bladder cancer	BLCA	miRBase	MI0003646	hsa-miR-33b	microRNA	up-regulation	poor	NA	NA	NA	NA	NA	Immune cell infiltration related	Immune cell infiltration related:Several miRNAs had the potential correlation with immune cell infiltration abundance	TIMER	Macrophages	NA	NA	predicted
524	31885571	A Novel Biomarker Based on miRNA to Predict the Prognosis of Muscle-Invasive Bladder Urothelial Carcinoma	J Oncol	2019	human	Bladder	Bladder cancer	BLCA	miRBase	MI0003628	hsa-miR-615	microRNA	up-regulation	poor	NA	NA	NA	NA	NA	Immune cell infiltration related	Immune cell infiltration related:Several miRNAs had the potential correlation with immune cell infiltration abundance	TIMER	Macrophages	NA	NA	predicted
525	31885571	A Novel Biomarker Based on miRNA to Predict the Prognosis of Muscle-Invasive Bladder Urothelial Carcinoma	J Oncol	2019	human	Bladder	Bladder cancer	BLCA	miRBase	MI0003148	hsa-miR-519c	microRNA	up-regulation	poor	NA	NA	NA	NA	NA	Immune cell infiltration related	Immune cell infiltration related:Several miRNAs had the potential correlation with immune cell infiltration abundance	TIMER	Macrophages	NA	NA	predicted
526	31885571	A Novel Biomarker Based on miRNA to Predict the Prognosis of Muscle-Invasive Bladder Urothelial Carcinoma	J Oncol	2019	human	Bladder	Bladder cancer	BLCA	miRBase	MI0000461	hsa-miR-145	microRNA	up-regulation	poor	NA	NA	NA	NA	NA	Immune cell infiltration related	Immune cell infiltration related:Several miRNAs had the potential correlation with immune cell infiltration abundance	TIMER	Macrophages	NA	NA	predicted
527	31885571	A Novel Biomarker Based on miRNA to Predict the Prognosis of Muscle-Invasive Bladder Urothelial Carcinoma	J Oncol	2019	human	Bladder	Bladder cancer	BLCA	miRBase	MI0000102	hsa-miR-100	microRNA	up-regulation	poor	NA	NA	NA	NA	NA	Immune cell infiltration related	Immune cell infiltration related:Several miRNAs had the potential correlation with immune cell infiltration abundance	TIMER	Macrophages	NA	NA	predicted
528	31885571	A Novel Biomarker Based on miRNA to Predict the Prognosis of Muscle-Invasive Bladder Urothelial Carcinoma	J Oncol	2019	human	Bladder	Bladder cancer	BLCA	miRBase	MI0000064	hsa-let-7c	microRNA	up-regulation	poor	NA	NA	NA	NA	NA	Immune cell infiltration related	Immune cell infiltration related:Several miRNAs had the potential correlation with immune cell infiltration abundance	TIMER	Macrophages	NA	NA	predicted
529	24505313	A novel cellular senescence gene, SENEX, is involved in peripheral regulatory T cells accumulation in aged urinary bladder cancer	PLoS One	2014	human	Bladder	Bladder cancer	BLCA	NA	SENEX	SENEX	mRNA	NA	NA	NA	NA	NA	NA	NA	Tumorigenesis ability regulated/Tumor metastasis regulated	Tumorigenesis ability regulated:Upregulated SENEX mRNA expression promoted tumorigenesis/Tumor metastasis regulated:Upregulated SENEX mRNA expression promoted metastasis	FCM	T_cell	NA	inhibition	validated
530	19671684	A novel function of CXCL13 to stimulate RANK ligand expression in oral squamous cell carcinoma cells	Mol Cancer Res	2009	human	Oral	Oral squamous cell carcinoma	OSCC	NA	NFATc3	NFATc3	mRNA	NA	NA	NA	NA	Gene expression level	Gene expression level:NFATc3 stimulated RANKL expression in OSCC cells	qRT-PCR	NA	NA	NA	NA	Cxcl13-Cxcr5	NA	validated
531	19435421	A novel functional polymorphism, 16974 A/C, in the interleukin-12-3' untranslated region is associated with risk of glioma	DNA Cell Biol	2009	human	Brain	Glioblastoma multiforme	GBM	NA	IL-27	IL-27	mRNA	NA	good	NA	NA	NA	NA	NA	Tumor progression related	Tumor progression related:IL-27 expressed in the tumor cell lines	NA	NA	NA	activation	validated
532	19435421	A novel functional polymorphism, 16974 A/C, in the interleukin-12-3' untranslated region is associated with risk of glioma	DNA Cell Biol	2009	human	Brain	Glioblastoma multiforme	GBM	NA	IL-12	IL-12	mRNA	NA	good	IFN-γ	IFN-γ	Gene expression level	Gene expression level:IL-12 induced IFN-γ	NA	NA	NA	NA	NA	NA	activation	validated
533	31907020	A novel IFNα-induced long noncoding RNA negatively regulates immunosuppression by interrupting H3K27 acetylation in head and neck squamous cell carcinoma	Mol Cancer	2020	human	Head and Neck	Head and neck squamous cell carcinoma	HNSC	NA	lncMX1–215	lncMX1–215	lncRNA	up-regulation	good	PD-L1,galectin-9	caspase 3,PARP,PD-L1,galectin-9	Gene expression level/Transcription leve/Acetylization modification level/Gene expression level	Gene expression level:Down_x0002_regulation of lncMX1–215 expression increased PD-L1 and galectin-9 expression/Transcription level:Ectopic expression of lncMX1–215 reversed the upregulation of CD274 and LGALS9 mRNA/Acetylization modification level:LncMX1–215 hindered direct binding of GCN5 to H3K27ac/Gene expression level:LnMX1–215 could inhibit binding to PD-L1 promoter region	qPCR,WB,FCM,ELISA,IF,RIP,	Immunosuppression/Tumor progression suppressed/Apoptosis increased	Immunosuppression:The upregulation of CD274 mRNA was ahead of lncMX1–215/Tumor progression suppressed:Knockdown of lncMX1–215 expression enhanced the proliferation and clone formation ability/Apoptosis increased:The levels of cleaved-caspase 3 and PARP increased after transfection with lncMX1–215	qPCR,TUNEL assay,Transwell migration assay,WB,FCM	T_cell	NA	activation	validated
534	31907020	A novel IFNα-induced long noncoding RNA negatively regulates immunosuppression by interrupting H3K27 acetylation in head and neck squamous cell carcinoma	Mol Cancer	2020	human	Head and Neck	Head and neck squamous cell carcinoma	HNSC	NA	lncMX1–215	lncMX1–215	lncRNA	up-regulation	good	PD-L1,galectin-9	caspase 3,PARP,PD-L1,galectin-9	Gene expression level/Transcription leve/Acetylization modification level/Gene expression level	Gene expression level:Down_x0002_regulation of lncMX1–215 expression increased PD-L1 and galectin-9 expression/Transcription level:Ectopic expression of lncMX1–215 reversed the upregulation of CD274 and LGALS9 mRNA/Acetylization modification level:LncMX1–215 hindered direct binding of GCN5 to H3K27ac/Gene expression level:LnMX1–215 could inhibit binding to PD-L1 promoter region	qPCR,WB,FCM,ELISA,IF,RIP,	Immunosuppression/Tumor progression suppressed/Apoptosis increased	Immunosuppression:The upregulation of CD274 mRNA was ahead of lncMX1–215/Tumor progression suppressed:Knockdown of lncMX1–215 expression enhanced the proliferation and clone formation ability/Apoptosis increased:The levels of cleaved-caspase 3 and PARP increased after transfection with lncMX1–215	qPCR,TUNEL assay,Transwell migration assay,WB,FCM	NK_cell	NA	activation	validated
535	26338962	A novel immune resistance mechanism of melanoma cells controlled by the ADAR1 enzyme	Oncotarget	2015	human	Skin	Skin cutaneous melanoma	SKCM	miRBase	MI0000299	hsa-miR-222	microRNA	NA	NA	ICAM1	ICAM1	Gene expression level	Gene expression level:MiR-222 suppressesed ICAM1 expression at the protein level	FCM,Luciferase assay,WB,qPCR	Immune resistance regulated	Immune resistance regulated:MiR-222 enhanced immune resistance	FCM	NA	NA	inhibition	validated
536	32850463	A Novel Immune-Related Competing Endogenous RNA Network Predicts Prognosis of Acute Myeloid Leukemia	Front Oncol	2020	human	Hematopoietic and reticuloendothelial systems	Acute myeloid leukaemia	LAML	NA	NA	hsa-miR-3150-3p	microRNA	NA	NA	EXTL2,GRK6P1	EXTL2,GRK6P1	NA	NA	NA	Neutrophil degranulation/Regulation of innate immune response/Regulation of adaptive immune response/Immune cell infiltrates related	NA	GO,KEGG	NA	Toll-Like Receptor Signaling Pathway/Cytokine/Nf-ĸb Signaling Pathway	NA	predicted
537	32850463	A Novel Immune-Related Competing Endogenous RNA Network Predicts Prognosis of Acute Myeloid Leukemia	Front Oncol	2020	human	Hematopoietic and reticuloendothelial systems	Acute myeloid leukaemia	LAML	NA	NA	hsa-let-2-3p	microRNA	NA	NA	CA5BP1,TMEM127,HOOK3	CA5BP1,TMEM127,HOOK3	NA	NA	NA	Neutrophil degranulation/Regulation of innate immune response/Regulation of adaptive immune response/Immune cell infiltrates related	NA	GO,KEGG	NA	Toll-Like Receptor Signaling Pathway/Cytokine/Nf-ĸb Signaling Pathway	NA	predicted
538	32850463	A Novel Immune-Related Competing Endogenous RNA Network Predicts Prognosis of Acute Myeloid Leukemia	Front Oncol	2020	human	Hematopoietic and reticuloendothelial systems	Acute myeloid leukaemia	LAML	miRBase	MIMAT0027608	hsa-miR-6854-5p	microRNA	NA	NA	ZNRF1,MLEC,EEF2K	ZNRF1,MLEC,EEF2K	NA	NA	NA	Neutrophil degranulation/Regulation of innate immune response/Regulation of adaptive immune response/Immune cell infiltrates related	NA	GO,KEGG	NA	Toll-Like Receptor Signaling Pathway/Cytokine/Nf-ĸb Signaling Pathway	NA	predicted
539	32850463	A Novel Immune-Related Competing Endogenous RNA Network Predicts Prognosis of Acute Myeloid Leukemia	Front Oncol	2020	human	Hematopoietic and reticuloendothelial systems	Acute myeloid leukaemia	LAML	miRBase	MIMAT0019731	hsa-miR-4662a-5p	microRNA	NA	NA	ZNF395,SPN	ZNF395,SPN	NA	NA	NA	Neutrophil degranulation/Regulation of innate immune response/Regulation of adaptive immune response/Immune cell infiltrates related	NA	GO,KEGG	NA	Toll-Like Receptor Signaling Pathway/Cytokine/Nf-ĸb Signaling Pathway	NA	predicted
540	32850463	A Novel Immune-Related Competing Endogenous RNA Network Predicts Prognosis of Acute Myeloid Leukemia	Front Oncol	2020	human	Hematopoietic and reticuloendothelial systems	Acute myeloid leukaemia	LAML	miRBase	MIMAT0018194	hsa-miR-3150b-3p	microRNA	NA	NA	EXTL2,GRK6P1,NPLC1	EXTL2,GRK6P1,NPLC1	NA	NA	NA	Immune response/Leukocyte migration/Innate immune response/Inflammatory response	NA	GO,KEGG	NA	B Cell Receptor Signaling Pathway/Toll Like Receptor Signaling Pathway/Chemokine	NA	predicted
541	32850463	A Novel Immune-Related Competing Endogenous RNA Network Predicts Prognosis of Acute Myeloid Leukemia	Front Oncol	2020	human	Hematopoietic and reticuloendothelial systems	Acute myeloid leukaemia	LAML	miRBase	MIMAT0017992	hsa-miR-3614-5p	microRNA	NA	NA	NOL4L,UNC119B,ZBTB5,PPT2,CBX2,GATA2	NOL4L,UNC119B,ZBTB5,PPT2,CBX2,GATA2	NA	NA	NA	Neutrophil degranulation/Regulation of innate immune response/Regulation of adaptive immune response/Immune cell infiltrates related	NA	GO,KEGG	NA	Toll-Like Receptor Signaling Pathway/Cytokine/Nf-ĸb Signaling Pathway	NA	predicted
542	32850463	A Novel Immune-Related Competing Endogenous RNA Network Predicts Prognosis of Acute Myeloid Leukemia	Front Oncol	2020	human	Hematopoietic and reticuloendothelial systems	Acute myeloid leukaemia	LAML	miRBase	MIMAT0017992	hsa-miR-3614-5p	microRNA	NA	NA	ZBTB5,TESPA1,PPT2	ZBTB5,TESPA1,PPT2	NA	NA	NA	Immune response/Leukocyte migration/Innate immune response/Inflammatory response	NA	GO,KEGG	NA	B Cell Receptor Signaling Pathway/Toll Like Receptor Signaling Pathway/Chemokine	NA	predicted
543	32850463	A Novel Immune-Related Competing Endogenous RNA Network Predicts Prognosis of Acute Myeloid Leukemia	Front Oncol	2020	human	Hematopoietic and reticuloendothelial systems	Acute myeloid leukaemia	LAML	miRBase	MIMAT0010195	hsa-let-7a-2-3p	microRNA	NA	NA	PAG1,TRIB1,POU2F2,KLF3	PAG1,TRIB1,POU2F2,KLF3	NA	NA	NA	Immune response/Leukocyte migration/Innate immune response/Inflammatory response	NA	GO,KEGG	NA	B Cell Receptor Signaling Pathway/Toll Like Receptor Signaling Pathway/Chemokine	NA	predicted
[truncated: 49,454 more rows]
